# Supplementary material for: 2-[2-Benzoyl-3,3-bis­(methyl­sulfan­yl)prop-2-enyl­idene]malononitrile
Source: Acta Crystallogr Sect E Struct Rep Online. 2009 Jul 1;65(Pt 8):o1727. doi: 10.1107/S1600536809024635 (PMC2977267; doi:10.1107/S1600536809024635)
Supplement: Supplementary file 2 [file e-65-o1727-Isup2.hkl]

# 
# h,k,l, Fc-squared, Fo-squared, sigma(Fo-squared) and status flag 
# 
data_I
_shelx_title ' new in P2(1)/c' 
_shelx_refln_list_code          4 
_shelx_F_calc_maximum      136.08 
_exptl_crystal_F_000       624.00 
_reflns_d_resolution_high  0.8256 
 
loop_ 
 _symmetry_equiv_pos_as_xyz 
 'x, y, z' 
 '-x, y+1/2, -z+1/2' 
 '-x, -y, -z' 
 'x, -y-1/2, z-1/2' 
 
_cell_length_a     5.6557 
_cell_length_b     8.5153 
_cell_length_c    31.4726 
_cell_angle_alpha  90.000 
_cell_angle_beta   90.106 
_cell_angle_gamma  90.000 
 
_shelx_F_squared_multiplier     1.000 
 
loop_ 
 _refln_index_h 
 _refln_index_k 
 _refln_index_l 
 _refln_F_squared_calc 
 _refln_F_squared_meas 
 _refln_F_squared_sigma 
 _refln_observed_status 
   1   0   0     2844.39     3045.52     49.29 o 
   2   0   0       24.06       25.73      0.98 o 
   3   0   0       58.73       51.23      2.64 o 
   4   0   0       35.86       32.79      1.80 o 
   5   0   0     1452.95     1438.75     24.21 o 
   6   0   0       24.23       20.29      2.52 o 
   1   1   0     8387.27     8281.28    172.84 o 
   2   1   0      129.28      168.41      2.13 o 
   3   1   0     1158.97     1175.26     11.92 o 
   4   1   0     1584.89     1510.62     14.43 o 
   5   1   0       39.21       44.64      1.70 o 
   6   1   0        7.94        4.87      1.55 o 
   0   2   0     2228.38     2062.79     54.48 o 
   1   2   0     1809.64     1810.76     16.22 o 
   2   2   0      906.61      935.29      8.84 o 
   3   2   0      618.57      632.19      7.54 o 
   4   2   0       86.07       84.62      2.10 o 
   5   2   0        4.30        0.94      1.74 o 
   6   2   0        1.16        0.85      1.67 o 
   1   3   0     1255.06     1303.53     11.98 o 
   2   3   0      355.08      373.10      3.77 o 
   3   3   0      174.59      149.02      2.56 o 
   4   3   0      288.33      288.51      4.60 o 
   5   3   0        1.09        4.24      2.69 o 
   6   3   0       12.78       11.62      1.91 o 
   0   4   0      225.13      221.95      4.08 o 
   1   4   0     1689.19     1777.00     17.47 o 
   2   4   0     1806.58     1949.41     17.76 o 
   3   4   0     2403.37     2399.89     21.87 o 
   4   4   0      131.86      114.54      3.60 o 
   5   4   0        1.03       -1.21      1.48 o 
   6   4   0       43.79       42.57      2.73 o 
   1   5   0        1.71        2.57      0.97 o 
   2   5   0       44.00       48.76      2.24 o 
   3   5   0      190.79      212.69      3.52 o 
   4   5   0       71.89       64.76      2.88 o 
   5   5   0       11.38       13.24      2.47 o 
   0   6   0        3.54       -0.73      2.76 o 
   1   6   0      755.58      725.87     12.07 o 
   2   6   0      214.25      216.33      3.05 o 
   3   6   0        0.45        1.72      1.07 o 
   4   6   0       10.31        8.85      2.33 o 
   5   6   0        0.96        2.70      1.90 o 
   1   7   0       11.38       11.01      1.69 o 
   2   7   0      460.83      429.62      6.09 o 
   3   7   0        3.87        2.25      1.09 o 
   4   7   0        2.54       -0.41      1.63 o 
   5   7   0        1.25        2.63      2.34 o 
   0   8   0      104.66       94.05      3.48 o 
   1   8   0      428.78      421.06      8.69 o 
   2   8   0        0.60       -1.09      1.67 o 
   3   8   0       60.60       55.38      2.80 o 
   4   8   0       95.41      109.68      4.21 o 
   1   9   0       52.29       50.74      3.04 o 
   2   9   0        2.86        2.68      2.12 o 
   3   9   0        2.22        5.63      3.61 o 
   0  10   0      143.02      137.31      5.52 o 
   1  10   0       25.67       25.55      2.79 o 
  -6   1   1       85.82       95.38      3.10 o 
  -5   1   1      119.36      127.06      2.62 o 
  -4   1   1      211.98      209.78      3.15 o 
  -3   1   1      260.78      226.49      3.16 o 
  -2   1   1     1187.40     1300.58     11.85 o 
  -1   1   1     2792.36     2815.87     61.28 o 
   1   1   1     2319.13     2364.71     37.41 o 
   2   1   1      337.74      351.42      3.74 o 
   3   1   1      550.74      592.21      7.09 o 
   4   1   1      155.09      155.61      2.62 o 
   5   1   1      166.25      163.00      2.97 o 
   6   1   1        6.54        7.22      1.58 o 
  -6   2   1        5.35        8.32      1.78 o 
  -5   2   1      123.95      128.60      2.81 o 
  -4   2   1        5.48        4.47      0.93 o 
  -3   2   1      619.04      605.26      7.27 o 
  -2   2   1     1107.85     1165.31     10.84 o 
  -1   2   1     5259.70     5543.25     46.54 o 
   0   2   1      595.23      509.32     31.68 o 
   1   2   1     3802.97     4077.08     34.17 o 
   2   2   1      594.31      577.52      5.76 o 
   3   2   1       89.82       70.88      3.46 o 
   4   2   1       24.82       21.48      1.26 o 
   5   2   1       52.26       57.38      2.12 o 
   6   2   1       25.50       22.61      2.17 o 
  -6   3   1      137.45      148.87      4.19 o 
  -5   3   1      178.12      169.20      4.10 o 
  -4   3   1      549.79      586.04      7.58 o 
  -3   3   1       71.66       50.79      2.30 o 
  -2   3   1     1853.39     1950.30     16.60 o 
  -1   3   1       27.68       28.84      1.38 o 
   0   3   1        3.26        7.24      0.81 o 
   1   3   1     2323.06     2568.54     22.91 o 
   2   3   1      231.96      265.61      2.90 o 
   3   3   1      105.96       91.04      3.18 o 
   4   3   1      474.23      481.22      6.52 o 
   5   3   1      287.01      311.29      5.75 o 
   6   3   1        0.10       -0.80      1.64 o 
  -6   4   1       44.60       43.48      3.71 o 
  -5   4   1       81.47       76.68      2.89 o 
  -4   4   1      124.39      104.11      3.39 o 
  -3   4   1        2.13       -0.18      2.12 o 
  -2   4   1       79.94       66.88      1.67 o 
  -1   4   1       48.33       54.33      1.42 o 
   0   4   1      244.46      246.41      3.85 o 
   1   4   1       85.36       83.86      1.65 o 
   2   4   1        0.57        1.80      0.62 o 
   3   4   1      320.99      306.89      3.81 o 
   4   4   1       65.47       71.37      3.37 o 
   5   4   1       23.00       20.82      1.89 o 
   6   4   1       43.33       49.43      2.86 o 
  -5   5   1      123.35      114.21      4.25 o 
  -4   5   1      430.74      484.56      8.25 o 
  -3   5   1      888.14      852.29      9.97 o 
  -2   5   1       17.67       15.55      1.33 o 
  -1   5   1     1015.20      984.24     13.49 o 
   0   5   1        1.02        3.20      0.49 o 
   1   5   1      406.77      404.91      5.61 o 
   2   5   1      711.17      755.98      7.65 o 
   3   5   1       89.98      104.59      2.73 o 
   4   5   1      145.90      140.36      3.49 o 
   5   5   1        0.11       -1.18      2.30 o 
  -5   6   1       27.21       26.91      2.73 o 
  -4   6   1       79.73       81.34      3.52 o 
  -3   6   1      181.74      179.54      4.17 o 
  -2   6   1       36.87       31.26      1.23 o 
  -1   6   1       92.65       85.13      2.60 o 
   0   6   1       34.36       36.88      1.88 o 
   1   6   1      384.97      410.88      6.65 o 
   2   6   1      145.24      133.84      2.27 o 
   3   6   1      175.88      186.50      3.72 o 
   4   6   1        7.05       12.49      2.75 o 
   5   6   1        2.30       -1.75      1.75 o 
  -5   7   1        8.97        8.49      2.29 o 
  -4   7   1       24.09       17.58      2.32 o 
  -3   7   1        1.70       -0.11      1.03 o 
  -2   7   1        1.59       -0.77      1.84 o 
  -1   7   1      183.30      196.31      5.14 o 
   0   7   1       52.87       45.24      1.38 o 
   1   7   1       24.89       29.58      2.30 o 
   2   7   1       19.99       23.03      1.28 o 
   3   7   1        0.03       -1.00      1.00 o 
   4   7   1       72.90       73.63      3.28 o 
   5   7   1       10.56       15.68      2.50 o 
  -4   8   1        1.36        4.53      1.94 o 
  -3   8   1       41.43       36.96      2.40 o 
  -2   8   1       16.90       16.71      1.39 o 
  -1   8   1        6.04        4.07      2.93 o 
   0   8   1        5.12        6.33      1.59 o 
   1   8   1       27.22       30.66      2.43 o 
   2   8   1      150.20      137.69      4.65 o 
   3   8   1        0.69       -1.30      1.30 o 
   4   8   1       59.38       54.43      3.23 o 
  -3   9   1       68.29       63.03      5.82 o 
  -2   9   1      146.04      153.53      6.04 o 
  -1   9   1       44.36       47.75      2.98 o 
   0   9   1       29.89       36.39      1.79 o 
   1   9   1        4.29       10.66      2.00 o 
   2   9   1       75.75       76.07      4.35 o 
   3   9   1       48.59       52.79      5.63 o 
  -1  10   1        0.49        0.45      1.83 o 
   0  10   1        0.79        1.08      1.34 o 
   1  10   1        0.34       -1.75      1.75 o 
  -6   0   2       51.28       58.61      3.49 o 
  -5   0   2       60.87       59.13      2.72 o 
  -4   0   2      336.79      310.82      5.63 o 
  -3   0   2      836.08      936.38     15.81 o 
  -2   0   2     6270.02     6321.56     88.95 o 
  -1   0   2     4850.75     5069.92     71.66 o 
   0   0   2     1938.62        0.02      0.07 o 
   1   0   2    12427.34    11778.07    165.71 o 
   2   0   2     2096.64     2268.40     33.22 o 
   3   0   2      600.52      635.96      9.15 o 
   4   0   2        2.49        3.13      1.06 o 
   5   0   2      124.01      111.92      3.51 o 
   6   0   2        0.42        1.26      1.88 o 
  -6   1   2      100.73       98.76      3.11 o 
  -5   1   2       62.29       59.00      1.89 o 
  -4   1   2      102.23      101.15      2.41 o 
  -3   1   2      584.37      557.79      6.25 o 
  -2   1   2     3929.18     4196.61     34.51 o 
  -1   1   2      927.51      903.05     24.71 o 
   0   1   2     1749.18     1322.04     92.27 o 
   1   1   2      186.55      218.87      3.59 o 
   2   1   2    10314.27    10338.92     90.56 o 
   3   1   2       23.33       22.94      1.36 o 
   4   1   2       45.36       45.76      1.67 o 
   5   1   2      175.89      170.38      3.01 o 
   6   1   2       95.86       93.10      3.02 o 
  -6   2   2      165.83      149.13      4.16 o 
  -5   2   2       32.36       32.15      1.97 o 
  -4   2   2       25.92       30.03      1.80 o 
  -3   2   2     1590.03     1549.53     15.40 o 
  -2   2   2      232.97      218.67      3.06 o 
  -1   2   2        9.11        7.92      0.95 o 
   0   2   2     2636.04     2541.49     78.04 o 
   1   2   2     9687.93     9802.41     77.31 o 
   2   2   2      711.45      739.91      7.15 o 
   3   2   2     1164.54     1133.59     11.67 o 
   4   2   2       38.18       34.74      1.36 o 
   5   2   2      226.57      224.60      3.92 o 
   6   2   2       55.19       55.27      2.82 o 
  -6   3   2       27.00       28.51      2.36 o 
  -5   3   2       13.57       11.13      2.27 o 
  -4   3   2      141.70      144.36      4.69 o 
  -3   3   2      273.14      245.02      4.22 o 
  -2   3   2       78.19       98.30      2.16 o 
  -1   3   2     2921.47     3140.54     30.13 o 
   0   3   2      105.44      127.08      2.02 o 
   1   3   2     7866.05     8137.10     71.42 o 
   2   3   2     2169.84     2287.07     18.32 o 
   3   3   2      391.66      350.69      4.50 o 
   4   3   2       80.52       89.77      2.46 o 
   5   3   2       33.53       35.33      3.24 o 
   6   3   2       11.48        9.82      1.89 o 
  -6   4   2       35.59       33.39      3.46 o 
  -5   4   2       59.01       55.83      2.56 o 
  -4   4   2      322.09      277.34      5.61 o 
  -3   4   2       33.66       14.84      1.95 o 
  -2   4   2        1.28       -1.02      1.02 o 
  -1   4   2      188.73      217.30      3.07 o 
   0   4   2      428.70      473.38      6.47 o 
   1   4   2      175.22      229.10      2.56 o 
   2   4   2        0.06       -0.16      0.59 o 
   3   4   2      456.09      461.14      5.12 o 
   4   4   2      655.27      629.45      9.97 o 
   5   4   2       20.81       28.42      2.31 o 
   6   4   2       16.73       20.04      2.80 o 
  -5   5   2      167.29      177.29      4.80 o 
  -4   5   2       27.02       25.23      2.02 o 
  -3   5   2        2.50        3.94      2.71 o 
  -2   5   2      183.86      185.32      2.87 o 
  -1   5   2      251.32      227.63      4.43 o 
   0   5   2       29.89       44.64      1.49 o 
   1   5   2       11.48       17.14      1.02 o 
   2   5   2        0.40        0.01      1.49 o 
   3   5   2       34.98       45.74      1.71 o 
   4   5   2        1.71       -1.01      1.33 o 
   5   5   2       80.17       90.50      4.03 o 
  -5   6   2       54.53       58.52      3.06 o 
  -4   6   2       19.22       15.06      2.04 o 
  -3   6   2       42.38       53.51      2.55 o 
  -2   6   2       12.12       10.39      0.95 o 
  -1   6   2      587.90      614.64      9.26 o 
   0   6   2        3.29        0.26      1.20 o 
   1   6   2        6.48        9.44      1.08 o 
   2   6   2       71.88       67.85      1.70 o 
   3   6   2       15.82       12.28      1.26 o 
   4   6   2       53.95       52.32      3.08 o 
   5   6   2        0.14       -1.11      1.95 o 
  -5   7   2        0.58       -1.09      1.76 o 
  -4   7   2       58.30       59.55      3.29 o 
  -3   7   2        0.74        2.07      1.36 o 
  -2   7   2      325.18      311.09      4.73 o 
  -1   7   2      779.29      764.06     15.95 o 
   0   7   2       74.31       65.29      1.68 o 
   1   7   2      336.27      320.89      8.44 o 
   2   7   2        1.09       -0.38      1.09 o 
   3   7   2       34.61       29.67      1.72 o 
   4   7   2      197.40      203.87      5.10 o 
   5   7   2        1.77        0.51      2.02 o 
  -4   8   2        4.72        6.31      2.47 o 
  -3   8   2      188.20      212.99      5.31 o 
  -2   8   2      111.25      123.73      4.47 o 
  -1   8   2        1.74       -0.30      1.83 o 
   0   8   2       28.99       31.09      2.00 o 
   1   8   2      149.07      141.34      4.35 o 
   2   8   2      160.36      167.80      5.15 o 
   3   8   2        7.00        3.79      1.73 o 
   4   8   2       25.38       33.47      2.76 o 
  -3   9   2        5.55        3.37      5.99 o 
  -2   9   2       27.75       33.52      3.26 o 
  -1   9   2       17.95       14.88      2.16 o 
   0   9   2        8.08        7.87      1.24 o 
   1   9   2       91.74       93.62      3.81 o 
   2   9   2        2.31        4.34      2.12 o 
   3   9   2       27.01       25.67      4.52 o 
  -1  10   2        9.13        8.45      2.82 o 
   0  10   2       12.28       15.36      1.65 o 
   1  10   2        1.12       -1.86      3.56 o 
  -6   1   3        1.42        0.28      1.40 o 
  -5   1   3       75.19       69.80      2.05 o 
  -4   1   3      536.35      522.74      6.37 o 
  -3   1   3       68.58       82.60      2.51 o 
  -2   1   3       13.65        2.63      0.90 o 
  -1   1   3      206.25      164.01      2.40 o 
   0   1   3     2171.44     1904.85    142.50 o 
   1   1   3    12298.83    12153.82    173.18 o 
   2   1   3      219.97      259.36      2.77 o 
   3   1   3      334.56      327.20      4.05 o 
   4   1   3        2.16        4.39      0.84 o 
   5   1   3       93.30      107.71      2.53 o 
   6   1   3       89.47       85.36      3.60 o 
  -6   2   3       73.04       72.55      3.13 o 
  -5   2   3      650.72      610.75      8.19 o 
  -4   2   3      870.28      888.63      9.75 o 
  -3   2   3      689.41      693.51      7.55 o 
  -2   2   3     3575.44     3563.52     36.24 o 
  -1   2   3      516.60      571.72      4.86 o 
   0   2   3    13387.54    13288.45    203.67 o 
   1   2   3     6410.53     6552.98     51.54 o 
   2   2   3      363.20      356.73      3.86 o 
   3   2   3     1488.91     1460.80     14.69 o 
   4   2   3      126.96      127.61      2.49 o 
   5   2   3      344.19      327.50      6.32 o 
   6   2   3       79.87       75.77      3.17 o 
  -6   3   3        1.61        2.18      1.70 o 
  -5   3   3      317.31      321.83      5.91 o 
  -4   3   3      587.21      554.10      7.18 o 
  -3   3   3       73.13       69.80      1.91 o 
  -2   3   3      301.69      326.70      3.59 o 
  -1   3   3     2211.82     2359.40     22.67 o 
   0   3   3     2003.66     2221.12     23.09 o 
   1   3   3     1018.43     1128.18     10.30 o 
   2   3   3       34.03       60.94      1.96 o 
   3   3   3     1111.65     1133.25     11.79 o 
   4   3   3      125.57      135.42      2.96 o 
   5   3   3       63.11       63.64      3.03 o 
   6   3   3       62.08       67.11      3.14 o 
  -6   4   3       36.01       40.01      2.65 o 
  -5   4   3       51.00       52.30      2.47 o 
  -4   4   3       74.97       87.17      2.76 o 
  -3   4   3      319.48      311.43      4.03 o 
  -2   4   3      265.77      285.22      3.37 o 
  -1   4   3     1161.90     1109.46     13.30 o 
   0   4   3     1023.42     1098.78     11.05 o 
   1   4   3      411.14      367.92      3.79 o 
   2   4   3        3.63        1.68      0.62 o 
   3   4   3      169.53      186.05      4.11 o 
   4   4   3      556.19      546.88      8.09 o 
   5   4   3       11.50       13.04      1.95 o 
   6   4   3      169.82      181.82      4.71 o 
  -5   5   3       43.11       45.53      2.80 o 
  -4   5   3        0.53       -0.72      1.53 o 
  -3   5   3     1088.00     1091.49     13.35 o 
  -2   5   3      165.71      173.81      2.61 o 
  -1   5   3        8.00       15.78      1.45 o 
   0   5   3     1052.57      973.67     11.72 o 
   1   5   3      341.93      347.44      4.37 o 
   2   5   3     2073.14     2068.62     20.19 o 
   3   5   3       45.12       38.93      1.63 o 
   4   5   3        4.34        2.05      1.29 o 
   5   5   3       27.18       21.75      2.53 o 
  -5   6   3       58.56       61.25      3.15 o 
  -4   6   3        0.84       -1.43      1.43 o 
  -3   6   3      925.82      900.03     13.24 o 
  -2   6   3        0.02       -0.22      0.68 o 
  -1   6   3     1356.37     1356.71     19.12 o 
   0   6   3      524.18      557.37      6.51 o 
   1   6   3      405.26      413.68      5.70 o 
   2   6   3      214.95      233.07      3.48 o 
   3   6   3      106.45      107.44      2.73 o 
   4   6   3      237.47      263.17      5.77 o 
   5   6   3       12.01        6.39      2.14 o 
  -5   7   3       22.55       15.26      2.30 o 
  -4   7   3       36.32       27.13      2.51 o 
  -3   7   3       66.43       64.77      2.32 o 
  -2   7   3       24.42       29.69      1.55 o 
  -1   7   3       21.41       35.54      2.48 o 
   0   7   3      198.34      192.61      3.17 o 
   1   7   3       50.74       50.96      2.07 o 
   2   7   3       37.02       40.35      2.62 o 
   3   7   3       25.14       24.93      1.66 o 
   4   7   3      215.42      188.72      5.91 o 
   5   7   3        8.28        7.86      2.26 o 
  -4   8   3      106.65       99.38      5.39 o 
  -3   8   3        8.98        7.34      1.90 o 
  -2   8   3       34.91       36.67      2.14 o 
  -1   8   3       85.72       72.62      4.02 o 
   0   8   3      180.19      171.62      4.40 o 
   1   8   3       17.42       20.47      2.00 o 
   2   8   3      147.63      135.25      5.92 o 
   3   8   3        9.94       13.71      2.51 o 
   4   8   3        1.88        2.89      1.88 o 
  -3   9   3       38.96       37.56      4.08 o 
  -2   9   3        0.26        1.16      3.26 o 
  -1   9   3       42.41       45.12      2.96 o 
   0   9   3       52.55       46.76      1.96 o 
   1   9   3        6.24        7.13      2.07 o 
   2   9   3        5.35        6.70      3.00 o 
   3   9   3        8.78        8.09      3.65 o 
  -1  10   3        9.09       13.46      2.39 o 
   0  10   3       22.98       26.95      1.88 o 
   1  10   3       18.82       19.51      2.59 o 
  -6   0   4      263.00      254.86      6.96 o 
  -5   0   4      228.89      200.15      5.13 o 
  -4   0   4      112.08      108.98      3.01 o 
  -3   0   4      822.95      855.94     13.68 o 
  -2   0   4      691.13      607.91      8.35 o 
  -1   0   4     1329.05     1309.33     32.88 o 
   1   0   4     1415.66     1275.64     14.51 o 
   2   0   4     1872.75     2061.33     26.49 o 
   3   0   4      202.49      268.07      5.31 o 
   4   0   4       17.03       18.15      1.48 o 
   5   0   4      165.21      155.99      4.03 o 
   6   0   4       35.88       36.98      3.26 o 
  -6   1   4        0.23        0.29      1.42 o 
  -5   1   4        2.15        0.65      0.96 o 
  -4   1   4     1393.66     1377.73     14.24 o 
  -3   1   4      302.91      287.91      3.75 o 
  -2   1   4      423.79      354.08      3.77 o 
  -1   1   4      175.21      172.25      2.03 o 
   0   1   4      174.69      151.42      3.26 o 
   1   1   4     3532.13     3848.53     41.39 o 
   2   1   4     2716.87     2961.48     24.96 o 
   3   1   4      901.75      865.89      9.07 o 
   4   1   4      904.53      908.72      9.84 o 
   5   1   4       55.80       61.98      1.92 o 
   6   1   4        1.62        3.68      1.48 o 
  -6   2   4        0.03        7.46      1.79 o 
  -5   2   4      144.16      150.05      6.04 o 
  -4   2   4      125.61      110.82      2.48 o 
  -3   2   4        0.42        0.04      1.65 o 
  -2   2   4        2.03        0.35      0.85 o 
  -1   2   4      253.85      291.60      2.78 o 
   0   2   4     2730.35     2750.68     26.71 o 
   1   2   4     1773.29     1836.93     16.81 o 
   2   2   4       20.79       36.14      1.48 o 
   3   2   4      860.13      855.17      8.47 o 
   4   2   4       85.48       80.36      1.87 o 
   5   2   4       98.20      108.63      2.74 o 
   6   2   4       31.24       33.76      2.39 o 
  -6   3   4        2.51        1.42      1.65 o 
  -5   3   4       16.81       18.79      2.70 o 
  -4   3   4       80.66       66.87      5.00 o 
  -3   3   4      468.76      441.72      5.32 o 
  -2   3   4     1935.29     1922.26     18.48 o 
  -1   3   4     3447.74     3777.13     35.77 o 
   0   3   4       85.67       67.36      1.22 o 
   1   3   4      176.69      185.69      2.13 o 
   2   3   4     1046.66     1101.89      9.66 o 
   3   3   4      696.87      708.90      7.87 o 
   4   3   4      455.00      407.45      4.87 o 
   5   3   4        3.16        0.55      3.16 o 
   6   3   4        0.62        0.13      1.60 o 
  -6   4   4        7.26        6.65      1.93 o 
  -5   4   4       36.36       28.82      2.09 o 
  -4   4   4       14.65       15.48      1.90 o 
  -3   4   4      574.14      565.93      6.43 o 
  -2   4   4        0.40       -0.48      0.48 o 
  -1   4   4      114.69      125.22      1.76 o 
   0   4   4      604.55      678.40      8.23 o 
   1   4   4       53.87       60.85      1.55 o 
   2   4   4       16.52       17.02      1.40 o 
   3   4   4      306.93      289.26      3.54 o 
   4   4   4      138.12      132.61      3.44 o 
   5   4   4       99.16       84.12      3.39 o 
   6   4   4        5.22        7.86      2.02 o 
  -5   5   4        8.37        6.27      1.83 o 
  -4   5   4      171.57      185.27      4.00 o 
  -3   5   4        2.73        0.81      2.65 o 
  -2   5   4        1.29       -0.54      0.61 o 
  -1   5   4      492.04      522.40      9.43 o 
   0   5   4      148.54      167.56      2.71 o 
   1   5   4      130.02      159.28      2.48 o 
   2   5   4       27.13       27.07      1.27 o 
   3   5   4        0.87        0.32      0.70 o 
   4   5   4       55.62       52.37      2.59 o 
   5   5   4       86.69       82.75      4.46 o 
  -5   6   4      136.34      154.76      4.70 o 
  -4   6   4        0.38       -0.63      1.49 o 
  -3   6   4        5.05       14.59      4.17 o 
  -2   6   4       98.60      104.22      2.24 o 
  -1   6   4       65.95       63.96      2.95 o 
   0   6   4        0.73        0.50      1.49 o 
   1   6   4        0.09        1.00      0.59 o 
   2   6   4       27.43       29.80      1.25 o 
   3   6   4        1.92        3.60      1.05 o 
   4   6   4        3.49       12.33      3.20 o 
   5   6   4        8.47        4.24      2.16 o 
  -4   7   4       33.16       30.85      3.07 o 
  -3   7   4      120.78      139.67      4.06 o 
  -2   7   4       31.83       30.97      1.53 o 
  -1   7   4      308.34      321.53      9.52 o 
   0   7   4      217.40      207.08      3.37 o 
   1   7   4       83.69       72.68      2.13 o 
   2   7   4      360.60      354.33      7.67 o 
   3   7   4        0.01       -1.19      1.19 o 
   4   7   4       88.40       91.63      3.54 o 
  -4   8   4       50.25       56.74      3.37 o 
  -3   8   4        0.72       -1.41      1.41 o 
  -2   8   4       25.69       24.81      1.66 o 
  -1   8   4       29.26       33.86      2.53 o 
   0   8   4        0.18        0.45      1.53 o 
   1   8   4        3.58        1.82      1.41 o 
   2   8   4       35.52       34.90      2.65 o 
   3   8   4       15.74       16.36      3.70 o 
   4   8   4        0.89        5.27      3.54 o 
  -3   9   4        1.72       -1.58      1.71 o 
  -2   9   4        1.07        3.24      2.28 o 
  -1   9   4       74.37       85.67      3.77 o 
   0   9   4        2.00        2.36      1.39 o 
   1   9   4        5.58        6.94      1.81 o 
   2   9   4       23.40       25.13      3.74 o 
   3   9   4       22.50       28.82      4.66 o 
  -1  10   4        7.04        7.69      2.63 o 
   0  10   4       57.87       59.87      2.44 o 
   1  10   4        3.79        1.70      1.94 o 
  -6   1   5       51.56       51.12      2.72 o 
  -5   1   5      253.15      245.04      4.41 o 
  -4   1   5        9.31       16.08      1.97 o 
  -3   1   5        8.97        9.05      0.81 o 
  -2   1   5     7045.24     7431.25     68.30 o 
  -1   1   5      174.94      203.93      2.19 o 
   0   1   5      984.98      985.98     17.62 o 
   1   1   5     2117.46     2390.69     27.53 o 
   2   1   5       68.51       70.49      1.40 o 
   3   1   5     1329.42     1394.75     13.13 o 
   4   1   5       72.02       67.94      1.84 o 
   5   1   5      165.15      168.52      3.31 o 
   6   1   5        4.71        3.40      1.55 o 
  -6   2   5      235.07      232.67      5.30 o 
  -5   2   5       32.67       28.82      3.26 o 
  -4   2   5      310.63      283.05      4.14 o 
  -3   2   5       41.70       40.82      1.90 o 
  -2   2   5     2827.91     2932.76     27.74 o 
  -1   2   5      236.64      248.91      2.47 o 
   0   2   5      142.08      143.88      2.22 o 
   1   2   5     2126.78     2216.78     27.60 o 
   2   2   5      209.22      286.69      3.60 o 
   3   2   5      627.09      630.03      7.02 o 
   4   2   5      284.60      275.19      3.84 o 
   5   2   5      195.50      189.42      3.59 o 
   6   2   5       89.00       80.30      3.25 o 
  -6   3   5       69.63       75.17      3.25 o 
  -5   3   5        0.10       -1.33      1.33 o 
  -4   3   5      247.10      243.34      4.66 o 
  -3   3   5       43.58       51.63      1.58 o 
  -2   3   5      562.98      539.69      5.82 o 
  -1   3   5       72.79       74.66      2.06 o 
   0   3   5     1884.76     1985.57     19.03 o 
   1   3   5      118.27       95.59      1.17 o 
   2   3   5     2553.93     2491.83     23.87 o 
   3   3   5       41.40       44.47      1.90 o 
   4   3   5      127.36      130.66      2.93 o 
   5   3   5      319.06      326.85      6.65 o 
   6   3   5        8.49        5.99      1.83 o 
  -6   4   5       21.23       25.56      2.35 o 
  -5   4   5      204.00      213.41      4.75 o 
  -4   4   5       18.40       24.95      3.19 o 
  -3   4   5     1014.27      990.23     10.34 o 
  -2   4   5       28.84       37.94      1.50 o 
  -1   4   5      170.27      180.03      2.60 o 
   0   4   5       15.25       24.94      1.10 o 
   1   4   5     1114.31     1120.98     11.86 o 
   2   4   5     2330.74     2265.65     23.59 o 
   3   4   5      253.83      255.29      3.36 o 
   4   4   5       90.80       76.86      2.71 o 
   5   4   5       13.16       15.71      2.12 o 
   6   4   5        1.40       -1.67      1.67 o 
  -5   5   5       11.15        8.86      1.84 o 
  -4   5   5       86.76       90.36      2.83 o 
  -3   5   5      482.49      453.10      6.53 o 
  -2   5   5      349.16      341.57      4.29 o 
  -1   5   5     1004.66      995.61     14.10 o 
   0   5   5      315.44      322.67      4.17 o 
   1   5   5     1552.43     1652.60     17.47 o 
   2   5   5      486.73      486.24      5.56 o 
   3   5   5        4.86        4.91      0.92 o 
   4   5   5      275.66      273.20      5.71 o 
   5   5   5       22.55       22.78      2.58 o 
  -5   6   5      276.31      267.28      6.46 o 
  -4   6   5       32.48       27.14      2.24 o 
  -3   6   5      390.98      386.49      7.75 o 
  -2   6   5      188.61      170.78      3.13 o 
  -1   6   5      121.03      128.01      4.97 o 
   0   6   5      969.63      985.67     12.04 o 
   1   6   5       91.72       87.91      1.80 o 
   2   6   5      150.40      142.64      2.86 o 
   3   6   5        6.59        5.72      1.08 o 
   4   6   5      310.50      301.70      6.26 o 
   5   6   5        0.74        1.04      2.08 o 
  -4   7   5        2.54       -0.56      1.69 o 
  -3   7   5        6.60        5.82      1.59 o 
  -2   7   5       57.61       55.41      2.32 o 
  -1   7   5      447.87      482.09     12.54 o 
   0   7   5       43.54       45.83      1.57 o 
   1   7   5       18.33       16.01      1.20 o 
   2   7   5        0.52        1.58      1.84 o 
   3   7   5        7.38       11.55      2.02 o 
   4   7   5        0.02        0.41      2.09 o 
  -4   8   5       70.30       77.59      3.82 o 
  -3   8   5        0.17       -0.96      2.05 o 
  -2   8   5       86.57       75.56      2.48 o 
  -1   8   5      431.40      418.96      9.72 o 
   0   8   5      170.77      166.12      4.36 o 
   1   8   5       27.55       28.54      2.18 o 
   2   8   5       52.57       47.95      2.94 o 
   3   8   5       32.73       26.20      2.86 o 
   4   8   5        3.50        1.26      3.45 o 
  -3   9   5        0.40       -1.37      2.13 o 
  -2   9   5       90.46       76.73      4.53 o 
  -1   9   5       69.11       76.37      3.66 o 
   0   9   5        0.94        1.55      1.33 o 
   1   9   5        0.43       -1.56      1.56 o 
   2   9   5       41.83       45.93      4.68 o 
   3   9   5       25.91       24.50      4.52 o 
  -1  10   5        0.06        0.67      2.19 o 
   0  10   5        2.82        7.85      1.36 o 
   1  10   5       26.81       30.45      2.90 o 
  -6   0   6       76.14       72.34      3.93 o 
  -5   0   6        0.04       -1.30      1.30 o 
  -4   0   6      116.03      106.73      3.53 o 
  -3   0   6      205.69      216.79      4.69 o 
  -2   0   6     2906.22     2945.69     36.52 o 
  -1   0   6     2414.14     2591.52     31.92 o 
   0   0   6    12689.61    13314.36    326.28 o 
   1   0   6    18517.32    19029.18    328.33 o 
   2   0   6      579.52      618.70      9.92 o 
   3   0   6     1112.41     1046.39     16.47 o 
   4   0   6        0.12        0.03      1.00 o 
   5   0   6      275.64      268.63      5.51 o 
   6   0   6        5.97        3.94      2.58 o 
  -6   1   6      136.65      133.26      3.93 o 
  -5   1   6        7.46        6.02      1.39 o 
  -4   1   6     1128.30     1072.96     11.50 o 
  -3   1   6       99.54       92.83      1.99 o 
  -2   1   6     1893.15     2046.96     21.02 o 
  -1   1   6     4627.99     4776.06     41.19 o 
   0   1   6       23.99       13.74      0.92 o 
   1   1   6    11049.01    11114.62    156.94 o 
   2   1   6      544.92      625.72      7.11 o 
   3   1   6      230.06      224.22      3.17 o 
   4   1   6       43.74       43.49      1.53 o 
   5   1   6       18.69       19.64      1.46 o 
   6   1   6      191.50      187.30      4.20 o 
  -6   2   6       93.56       97.76      4.20 o 
  -5   2   6        0.54       -1.77      1.77 o 
  -4   2   6       47.50       38.74      1.59 o 
  -3   2   6     1153.55     1210.99     12.35 o 
  -2   2   6      770.84      748.03      7.77 o 
  -1   2   6        0.37        0.75      0.32 o 
   0   2   6        0.37        3.40      0.53 o 
   1   2   6       10.53        4.82      0.57 o 
   2   2   6     4994.55     5286.17     53.23 o 
   3   2   6      129.09      108.57      2.26 o 
   4   2   6      107.85       94.52      2.58 o 
   5   2   6      118.77      102.71      3.14 o 
   6   2   6        7.14        5.52      1.77 o 
  -6   3   6        1.60        1.10      1.55 o 
  -5   3   6        0.24       -1.33      1.33 o 
  -4   3   6      227.08      206.86      3.71 o 
  -3   3   6      468.07      479.01      5.70 o 
  -2   3   6     1269.65     1279.97     11.81 o 
  -1   3   6      396.28      358.69      5.47 o 
   0   3   6      508.64      518.53      5.38 o 
   1   3   6       14.99        9.91      0.43 o 
   2   3   6     2403.48     2441.20     29.98 o 
   3   3   6      359.05      406.89      5.96 o 
   4   3   6      161.66      152.48      3.13 o 
   5   3   6       18.97       22.80      3.21 o 
   6   3   6        0.41       -1.61      1.61 o 
  -6   4   6        1.43        2.35      1.72 o 
  -5   4   6      259.69      229.47      4.88 o 
  -4   4   6       70.81       75.42      4.65 o 
  -3   4   6      690.38      665.61      6.90 o 
  -2   4   6      216.29      226.45      3.28 o 
  -1   4   6       25.87       22.41      0.87 o 
   0   4   6     1134.51     1264.50     14.72 o 
   1   4   6     1810.07     1963.67     18.88 o 
   2   4   6        1.58        8.03      0.77 o 
   3   4   6       51.94       61.72      1.72 o 
   4   4   6      288.06      267.16      5.57 o 
   5   4   6        9.17        3.73      1.84 o 
   6   4   6       19.16       19.27      2.49 o 
  -5   5   6       24.44       25.91      2.37 o 
  -4   5   6        3.66        1.38      1.79 o 
  -3   5   6        4.03        9.34      3.57 o 
  -2   5   6        5.24        3.75      0.87 o 
  -1   5   6       38.04       42.20      1.32 o 
   0   5   6      167.85      175.89      2.80 o 
   1   5   6        1.84        0.68      0.79 o 
   2   5   6       34.16       27.62      1.24 o 
   3   5   6       96.59       93.94      2.29 o 
   4   5   6      124.72      128.08      3.77 o 
   5   5   6       10.40        6.21      2.08 o 
  -5   6   6        0.05        9.36      2.07 o 
  -4   6   6       11.42       10.22      1.66 o 
  -3   6   6        5.14       -1.87      1.87 o 
  -2   6   6      174.86      167.38      3.17 o 
  -1   6   6      289.91      270.77      6.08 o 
   0   6   6      636.72      647.71      8.31 o 
   1   6   6       26.10       26.19      1.10 o 
   2   6   6      189.80      174.70      3.25 o 
   3   6   6       67.19       54.61      1.98 o 
   4   6   6       12.66       17.76      2.03 o 
   5   6   6       17.58       19.28      2.60 o 
  -4   7   6        7.00        2.58      2.16 o 
  -3   7   6      206.40      201.23      5.15 o 
  -2   7   6       11.66       16.72      1.72 o 
  -1   7   6      161.14      159.15      6.33 o 
   0   7   6      320.68      300.20      5.25 o 
   1   7   6       57.13       53.62      2.26 o 
   2   7   6      402.09      383.03      8.08 o 
   3   7   6      343.84      321.20      7.41 o 
   4   7   6        0.26        1.37      1.71 o 
  -4   8   6        7.14       13.63      2.54 o 
  -3   8   6      166.25      165.46      4.67 o 
  -2   8   6       13.12       12.58      1.38 o 
  -1   8   6        5.69        9.64      2.67 o 
   0   8   6       81.31       73.07      2.89 o 
   1   8   6       72.76       69.91      3.11 o 
   2   8   6      164.52      168.48      5.10 o 
   3   8   6        4.87        6.13      3.24 o 
   4   8   6       10.53       18.32      4.56 o 
  -3   9   6        0.46        1.23      1.77 o 
  -2   9   6       15.42       16.53      2.77 o 
  -1   9   6       10.88       11.20      2.06 o 
   0   9   6       23.29       29.24      2.09 o 
   1   9   6       53.86       58.67      3.16 o 
   2   9   6       22.01       23.74      3.76 o 
   3   9   6        4.38        9.08      3.70 o 
  -1  10   6        9.70       12.92      3.07 o 
   0  10   6       24.28       22.05      2.17 o 
   1  10   6        9.12       11.77      2.75 o 
  -6   1   7       52.44       59.58      2.89 o 
  -5   1   7       43.13       42.17      1.97 o 
  -4   1   7     1513.42     1504.00     16.77 o 
  -3   1   7       33.13       41.33      1.61 o 
  -2   1   7      162.21      171.95      2.41 o 
  -1   1   7     6765.68     6829.08     62.91 o 
   0   1   7      510.98      534.26      6.27 o 
   1   1   7     1406.30     1605.19     23.17 o 
   2   1   7        5.61        9.72      0.84 o 
   3   1   7      113.98       86.47      2.01 o 
   4   1   7      138.38      127.47      3.65 o 
   5   1   7      102.18      103.06      2.88 o 
   6   1   7       73.32       75.40      2.90 o 
  -6   2   7       60.60       67.14      3.03 o 
  -5   2   7        1.37       -0.75      1.77 o 
  -4   2   7       10.84       12.24      1.13 o 
  -3   2   7       11.36        7.50      0.82 o 
  -2   2   7      319.37      353.94      5.39 o 
  -1   2   7     2714.73     2883.59     29.09 o 
   0   2   7       28.31       16.00      0.72 o 
   1   2   7        2.95        1.08      0.38 o 
   2   2   7        0.98        4.61      0.70 o 
   3   2   7        1.92        1.40      0.74 o 
   4   2   7       75.36       83.98      2.26 o 
   5   2   7       33.08       39.42      2.82 o 
   6   2   7        0.01       -1.54      1.54 o 
  -6   3   7       14.15       15.93      2.00 o 
  -5   3   7      265.83      264.05      5.23 o 
  -4   3   7      561.32      586.78      7.54 o 
  -3   3   7      111.63      134.96      2.46 o 
  -2   3   7     1074.38     1113.35     12.06 o 
  -1   3   7       63.39       72.82      1.90 o 
   0   3   7       39.90       55.88      1.34 o 
   1   3   7       18.23       15.23      0.67 o 
   2   3   7      361.25      412.63      5.63 o 
   3   3   7     1208.62     1242.92     15.01 o 
   4   3   7      212.21      209.26      3.76 o 
   5   3   7        2.02        4.22      2.06 o 
   6   3   7       37.19       43.11      2.69 o 
  -6   4   7       41.67       49.42      2.81 o 
  -5   4   7       59.25       72.71      2.97 o 
  -4   4   7        0.00       -1.02      1.02 o 
  -3   4   7       76.45       84.80      3.24 o 
  -2   4   7      165.23      171.25      3.48 o 
  -1   4   7      548.20      576.12      9.72 o 
   0   4   7      404.01      418.92      4.83 o 
   1   4   7       82.42       93.13      1.68 o 
   2   4   7        5.18        7.10      0.93 o 
   3   4   7       30.41       31.15      1.30 o 
   4   4   7      150.43      153.01      4.10 o 
   5   4   7       16.76       17.55      2.33 o 
   6   4   7       55.42       61.25      5.03 o 
  -5   5   7      108.44      118.83      5.44 o 
  -4   5   7       26.01       22.74      1.73 o 
  -3   5   7     1122.94     1130.92     13.98 o 
  -2   5   7      201.61      186.95      3.39 o 
  -1   5   7      690.45      749.81     12.56 o 
   0   5   7      310.31      280.79      3.98 o 
   1   5   7        9.82       18.55      1.43 o 
   2   5   7      555.44      554.92      6.73 o 
   3   5   7       14.00       12.87      1.03 o 
   4   5   7      178.02      164.16      4.29 o 
   5   5   7       21.71       22.38      2.28 o 
  -5   6   7       72.90       99.32      3.97 o 
  -4   6   7       46.77       36.25      2.25 o 
  -3   6   7       17.49        7.38      2.57 o 
  -2   6   7      201.62      194.50      3.80 o 
  -1   6   7        1.08        1.40      1.51 o 
   0   6   7      521.30      535.55      6.58 o 
   1   6   7        9.57        6.43      0.79 o 
   2   6   7       28.97       24.26      1.34 o 
   3   6   7      115.18       94.42      3.57 o 
   4   6   7       36.43       42.43      2.50 o 
   5   6   7       88.37       79.98      4.09 o 
  -4   7   7        0.24       -0.17      1.39 o 
  -3   7   7        2.66        3.03      1.54 o 
  -2   7   7      164.33      162.81      4.60 o 
  -1   7   7      119.20      125.12      3.40 o 
   0   7   7      154.38      164.48      4.22 o 
   1   7   7       73.62       69.86      2.84 o 
   2   7   7       58.92       57.53      2.99 o 
   3   7   7       57.90       51.30      3.06 o 
   4   7   7        6.17        6.93      2.41 o 
  -4   8   7        2.91        0.60      1.91 o 
  -3   8   7        7.62        7.77      2.05 o 
  -2   8   7        9.05       10.00      1.44 o 
  -1   8   7      172.72      145.15      3.80 o 
   0   8   7        3.13        4.55      1.43 o 
   1   8   7       10.48       10.00      1.71 o 
   2   8   7      148.14      146.34      4.73 o 
   3   8   7       50.73       42.10      5.10 o 
   4   8   7        0.20       -1.37      3.19 o 
  -3   9   7       87.45       85.19      3.90 o 
  -2   9   7       49.91       55.38      4.12 o 
  -1   9   7       28.74       33.91      2.69 o 
   0   9   7       30.93       38.12      4.75 o 
   1   9   7       42.16       46.66      3.32 o 
   2   9   7       65.19       86.14      6.07 o 
   3   9   7       74.95       78.76      6.45 o 
  -1  10   7        2.47        3.89      2.60 o 
   0  10   7       16.42       14.57      1.99 o 
   1  10   7        0.55       -0.90      2.23 o 
  -6   0   8      359.67      341.10      8.36 o 
  -5   0   8       14.45       12.20      2.52 o 
  -4   0   8      167.43      129.11      3.96 o 
  -3   0   8        3.58        1.38      0.90 o 
  -2   0   8     2834.30     2897.80     41.62 o 
  -1   0   8    11683.01    11917.42    181.51 o 
   0   0   8     1069.92     1158.05     17.04 o 
   1   0   8    16379.68    16203.09    280.43 o 
   2   0   8      135.22      126.41      3.44 o 
   3   0   8     4234.78     4237.42     61.66 o 
   4   0   8     1024.07     1005.03     21.07 o 
   5   0   8        0.30       -1.24      2.58 o 
   6   0   8       22.64       30.60      2.92 o 
  -6   1   8        0.00        1.60      1.62 o 
  -5   1   8       42.35       45.55      2.02 o 
  -4   1   8      541.20      528.20      7.01 o 
  -3   1   8     1198.77     1130.97     12.47 o 
  -2   1   8     1727.76     1694.42     16.30 o 
  -1   1   8      473.84      488.27      5.09 o 
   0   1   8     1523.91     1658.48     18.52 o 
   1   1   8     1431.63     1524.37     22.14 o 
   2   1   8       90.74      103.48      2.08 o 
   3   1   8      708.71      705.18      9.13 o 
   4   1   8      892.15      843.61     11.14 o 
   5   1   8       70.51       65.04      2.40 o 
   6   1   8        9.00       11.17      1.73 o 
  -6   2   8       41.79       45.77      2.75 o 
  -5   2   8      122.62      110.23      2.90 o 
  -4   2   8      108.78      100.49      2.51 o 
  -3   2   8      147.22      163.56      2.66 o 
  -2   2   8      647.50      732.50      8.94 o 
  -1   2   8     1102.28     1204.16     12.62 o 
   0   2   8     6769.93     7529.61     91.68 o 
   1   2   8     1969.67     2125.31     23.85 o 
   2   2   8      426.15      403.73     11.62 o 
   3   2   8       26.63       16.59      1.13 o 
   4   2   8       56.22       53.74      1.91 o 
   5   2   8       56.41       60.80      2.65 o 
   6   2   8       10.58        9.58      1.90 o 
  -6   3   8       20.33       19.12      2.10 o 
  -5   3   8        6.19        5.44      1.44 o 
  -4   3   8      158.48      149.26      3.07 o 
  -3   3   8       39.75       50.56      1.74 o 
  -2   3   8       26.69       35.82      1.37 o 
  -1   3   8     2298.79     2559.66     24.27 o 
   0   3   8      246.82      255.41      4.58 o 
   1   3   8       28.76       31.16      0.94 o 
   2   3   8      648.81      727.10     10.19 o 
   3   3   8       20.64       27.83      1.57 o 
   4   3   8      462.83      448.86      6.81 o 
   5   3   8       33.01       34.82      2.76 o 
   6   3   8        2.77        3.34      1.98 o 
  -6   4   8       12.78       13.38      2.03 o 
  -5   4   8      250.89      249.74      5.14 o 
  -4   4   8       18.47       17.13      1.51 o 
  -3   4   8       78.30       77.18      1.97 o 
  -2   4   8      826.66      713.43      9.11 o 
  -1   4   8        0.91        0.52      0.49 o 
   0   4   8     1609.72     1674.45     21.32 o 
   1   4   8     1718.30     1901.06     21.92 o 
   2   4   8      355.75      350.25      4.87 o 
   3   4   8        0.16        0.87      0.73 o 
   4   4   8      680.87      674.58     10.69 o 
   5   4   8      269.79      252.19      5.79 o 
   6   4   8       62.97       63.69      4.04 o 
  -5   5   8       34.54       37.78      2.65 o 
  -4   5   8       11.12       14.77      1.54 o 
  -3   5   8      239.40      203.81      4.57 o 
  -2   5   8       53.81       60.60      4.15 o 
  -1   5   8       24.32       22.11      1.79 o 
   0   5   8       16.65       25.39      1.14 o 
   1   5   8      363.85      387.69      5.28 o 
   2   5   8        4.98        3.74      0.78 o 
   3   5   8       67.69       81.08      3.22 o 
   4   5   8       56.71       60.47      2.79 o 
   5   5   8        0.61        1.01      1.60 o 
  -5   6   8       85.59      102.17      4.00 o 
  -4   6   8       25.08       27.03      2.05 o 
  -3   6   8       81.30       75.33      6.50 o 
  -2   6   8        4.69        4.67      1.28 o 
  -1   6   8       14.73       17.57      1.56 o 
   0   6   8      641.16      626.40      7.74 o 
   1   6   8       92.96      112.90      2.95 o 
   2   6   8      377.86      362.53      6.20 o 
   3   6   8       52.62       43.90      2.64 o 
   4   6   8        0.83        5.89      1.97 o 
   5   6   8       73.92       81.29      4.08 o 
  -4   7   8       17.05       14.21      2.09 o 
  -3   7   8       44.13       49.75      2.36 o 
  -2   7   8        1.93        0.89      1.29 o 
  -1   7   8      396.82      361.74      9.56 o 
   0   7   8       79.10       79.46      2.89 o 
   1   7   8        5.27        6.34      1.41 o 
   2   7   8       39.19       41.50      2.63 o 
   3   7   8       92.32       79.05      3.60 o 
   4   7   8        4.16        8.05      2.43 o 
  -4   8   8       12.12        8.18      2.76 o 
  -3   8   8        2.70        3.73      1.75 o 
  -2   8   8       55.44       49.05      2.39 o 
  -1   8   8        0.43        1.50      1.44 o 
   0   8   8      284.04      286.97      8.12 o 
   1   8   8       43.11       38.52      2.59 o 
   2   8   8      197.64      185.35      5.35 o 
   3   8   8       11.29       12.75      3.84 o 
   4   8   8       20.76        9.77      4.08 o 
  -3   9   8        1.98        3.38      2.19 o 
  -2   9   8       40.98       44.76      2.36 o 
  -1   9   8       49.85       50.46      6.60 o 
   0   9   8        0.13        0.55      2.14 o 
   1   9   8       14.75       21.67      2.60 o 
   2   9   8        0.26        2.77      2.75 o 
   3   9   8       38.42       48.99      5.44 o 
   0  10   8        0.45       -1.23      1.45 o 
  -6   1   9       56.33       61.19      2.95 o 
  -5   1   9        0.57        1.69      1.13 o 
  -4   1   9      554.70      528.17      7.02 o 
  -3   1   9     2183.50     2205.56     23.06 o 
  -2   1   9      142.87      140.75      2.52 o 
  -1   1   9      249.01      255.85      3.23 o 
   0   1   9     2315.14     2390.17     26.46 o 
   1   1   9       11.91        8.84      0.86 o 
   2   1   9      991.16     1028.50     13.88 o 
   3   1   9      168.18      176.59      3.66 o 
   4   1   9       16.50       13.06      1.55 o 
   5   1   9        1.67        0.40      1.36 o 
   6   1   9       64.91       77.86      3.37 o 
  -6   2   9       46.49       44.47      2.70 o 
  -5   2   9       89.21       76.32      2.49 o 
  -4   2   9      583.53      590.50      9.45 o 
  -3   2   9        1.69        4.08      0.81 o 
  -2   2   9      443.94      426.60      5.67 o 
  -1   2   9       27.32       45.46      1.08 o 
   0   2   9       53.24       58.17      1.75 o 
   1   2   9     4298.95     4581.90     64.61 o 
   2   2   9      880.65      908.50     10.97 o 
   3   2   9      128.34      133.01      2.76 o 
   4   2   9        9.00        9.71      1.28 o 
   5   2   9       49.44       51.82      2.43 o 
   6   2   9       71.96       74.20      3.48 o 
  -6   3   9       88.83       92.37      3.44 o 
  -5   3   9       15.60       14.89      1.76 o 
  -4   3   9      220.70      199.98      3.66 o 
  -3   3   9      503.70      462.66      6.12 o 
  -2   3   9        2.84        2.43      0.55 o 
  -1   3   9     1652.95     1767.95     17.00 o 
   0   3   9       85.81       99.58      2.41 o 
   1   3   9     1184.75     1279.22     16.47 o 
   2   3   9      648.38      650.27      9.28 o 
   3   3   9        7.37       10.37      1.45 o 
   4   3   9      155.18      170.25      3.68 o 
   5   3   9       96.16      103.33      4.20 o 
   6   3   9       53.78       56.17      3.80 o 
  -6   4   9       45.26       47.60      2.78 o 
  -5   4   9       95.47       96.29      3.30 o 
  -4   4   9        1.27        1.53      1.09 o 
  -3   4   9      706.18      690.34      8.18 o 
  -2   4   9      164.80      156.03      2.95 o 
  -1   4   9      393.82      421.20      6.17 o 
   0   4   9      111.58      111.83      2.94 o 
   1   4   9      221.29      251.06      3.47 o 
   2   4   9      441.17      381.01      5.25 o 
   3   4   9      146.36      143.33      2.91 o 
   4   4   9        1.03        4.42      1.71 o 
   5   4   9        5.53       14.99      2.09 o 
   6   4   9       32.93       28.88      3.26 o 
  -5   5   9       20.18       34.10      2.64 o 
  -4   5   9       55.60       50.43      2.25 o 
  -3   5   9      432.36      435.69      6.47 o 
  -2   5   9     1777.70     1767.71     22.78 o 
  -1   5   9      169.15      172.98      3.40 o 
   0   5   9      749.23      745.86     11.96 o 
   1   5   9       70.37       70.37      2.12 o 
   2   5   9      166.19      147.78      3.45 o 
   3   5   9      266.78      270.02      6.12 o 
   4   5   9       22.93       18.62      2.22 o 
   5   5   9       26.00       37.01      2.59 o 
  -5   6   9       90.63       93.60      3.91 o 
  -4   6   9       23.50       30.09      2.19 o 
  -3   6   9      151.00      176.29      4.02 o 
  -2   6   9      106.03       85.27      3.46 o 
  -1   6   9        1.18        2.28      0.88 o 
   0   6   9       58.24       64.19      1.65 o 
   1   6   9        0.00       -0.15      0.73 o 
   2   6   9      166.27      181.14      4.74 o 
   3   6   9        1.93       -0.74      1.38 o 
   4   6   9      199.37      191.24      5.62 o 
   5   6   9       10.55       12.48      2.99 o 
  -4   7   9       16.53       18.50      1.98 o 
  -3   7   9       13.45       13.41      1.59 o 
  -2   7   9       33.48       28.07      2.16 o 
  -1   7   9        1.98        3.97      1.39 o 
   0   7   9      122.09      126.96      3.68 o 
   1   7   9       51.43       43.81      2.40 o 
   2   7   9       11.40       12.47      3.41 o 
   3   7   9       96.51      102.39      4.00 o 
   4   7   9       20.42       13.24      2.65 o 
  -4   8   9        1.95        0.28      1.87 o 
  -3   8   9       10.90       10.20      2.02 o 
  -2   8   9        7.74        9.06      1.67 o 
  -1   8   9       42.64       40.80      4.35 o 
   0   8   9      114.70      120.56      3.80 o 
   1   8   9        0.05       -1.25      1.31 o 
   2   8   9       15.51       16.20      2.74 o 
   3   8   9       83.27       90.53      6.68 o 
   4   8   9        5.67        3.57      3.82 o 
  -2   9   9       44.27       39.47      2.88 o 
  -1   9   9       27.46       25.52      2.15 o 
   0   9   9       56.06       52.33      3.77 o 
   1   9   9      145.62      137.23      5.15 o 
   2   9   9       10.17       16.93      3.47 o 
   0  10   9        3.93        3.61      1.95 o 
  -6   0  10       19.65       20.70      2.87 o 
  -5   0  10      418.01      424.04     12.18 o 
  -4   0  10       47.21       34.88      2.37 o 
  -3   0  10     1675.91     1564.73     23.77 o 
  -2   0  10     1614.97     1713.60     31.03 o 
  -1   0  10     3016.54     2936.44     41.95 o 
   0   0  10       61.64       63.67      2.10 o 
   1   0  10      891.12     1019.02     26.55 o 
   2   0  10      392.07      419.25     12.65 o 
   3   0  10       38.98       37.29      4.15 o 
   4   0  10      423.34      414.89     10.24 o 
   5   0  10       40.13       38.21      3.40 o 
   6   0  10       14.16       20.07      2.62 o 
  -6   1  10      264.31      267.34      5.78 o 
  -5   1  10       88.57       77.21      2.46 o 
  -4   1  10      709.24      681.74      8.55 o 
  -3   1  10       42.19       35.80      1.48 o 
  -2   1  10      760.72      827.65     10.06 o 
  -1   1  10     1685.48     1593.90     16.46 o 
   0   1  10     1298.60     1394.66     15.93 o 
   1   1  10     3502.33     3630.66     52.19 o 
   2   1  10        1.72        5.84      1.07 o 
   3   1  10      909.48      922.72     14.89 o 
   4   1  10       43.79       48.31      1.97 o 
   5   1  10        0.43       -1.17      1.17 o 
   6   1  10      123.08      132.43      4.44 o 
  -6   2  10       35.58       35.17      2.50 o 
  -5   2  10        0.03        0.11      1.07 o 
  -4   2  10      133.20      124.80      2.81 o 
  -3   2  10      675.61      702.73      8.33 o 
  -2   2  10      303.20      272.74      4.04 o 
  -1   2  10       14.20       27.94      1.20 o 
   0   2  10     6031.88     6194.79     75.44 o 
   1   2  10      589.63      654.57     10.25 o 
   2   2  10     1103.97     1205.13     18.63 o 
   3   2  10       15.63       20.06      2.12 o 
   4   2  10       28.73       32.03      1.74 o 
   5   2  10      173.10      157.37      4.31 o 
   6   2  10       18.61       22.93      2.48 o 
  -6   3  10        3.49        3.35      1.69 o 
  -5   3  10        0.56       -0.88      1.51 o 
  -4   3  10       18.98       18.02      1.33 o 
  -3   3  10      426.10      386.70      5.39 o 
  -2   3  10      116.56      127.65      2.21 o 
  -1   3  10     1392.23     1423.83     13.86 o 
   0   3  10     1870.23     2050.43     25.97 o 
   1   3  10      212.57      269.90      4.12 o 
   2   3  10     2156.44     2150.97     24.57 o 
   3   3  10      604.57      625.36      9.36 o 
   4   3  10      469.21      426.43      6.58 o 
   5   3  10       80.06       72.63      3.13 o 
   6   3  10        3.30        0.45      2.06 o 
  -6   4  10       49.96       51.19      2.89 o 
  -5   4  10       20.78       27.08      2.13 o 
  -4   4  10        4.16        3.39      1.17 o 
  -3   4  10      212.81      196.01      3.24 o 
  -2   4  10      609.80      585.46      7.77 o 
  -1   4  10      318.05      295.34      4.80 o 
   0   4  10        0.06        1.86      0.78 o 
   1   4  10       16.14       15.23      0.78 o 
   2   4  10       57.19       59.73      1.70 o 
   3   4  10       31.93       21.90      2.88 o 
   4   4  10       42.80       46.50      2.85 o 
   5   4  10      277.32      263.45      6.02 o 
   6   4  10       19.57       14.83      2.85 o 
  -5   5  10        9.45       14.23      2.62 o 
  -4   5  10       46.16       53.86      2.42 o 
  -3   5  10      159.86      166.39      3.46 o 
  -2   5  10      218.40      201.60      3.92 o 
  -1   5  10        2.99        2.58      0.60 o 
   0   5  10       48.80       58.47      2.26 o 
   1   5  10      313.20      316.76      5.38 o 
   2   5  10        8.01        6.04      0.97 o 
   3   5  10       79.44       97.66      3.53 o 
   4   5  10       13.69       18.04      2.19 o 
   5   5  10       23.08       23.91      3.34 o 
  -5   6  10       21.69       24.94      2.59 o 
  -4   6  10       64.77       65.41      2.92 o 
  -3   6  10       26.28       24.37      1.75 o 
  -2   6  10       57.30       62.48      3.32 o 
  -1   6  10       36.29       35.10      2.01 o 
   0   6  10       35.21       47.73      2.26 o 
   1   6  10        0.73       -0.07      1.48 o 
   2   6  10        0.65        0.99      1.22 o 
   3   6  10       21.03       22.08      2.07 o 
   4   6  10        4.17        3.41      1.84 o 
   5   6  10       10.51       18.61      3.36 o 
  -4   7  10       11.11       15.11      1.96 o 
  -3   7  10      141.88      159.56      3.91 o 
  -2   7  10      247.01      235.02      8.67 o 
  -1   7  10       34.55       40.31      2.65 o 
   0   7  10       58.68       58.70      3.02 o 
   1   7  10        3.65        3.15      1.67 o 
   2   7  10      364.78      354.07      9.78 o 
   3   7  10      240.97      234.73      6.07 o 
   4   7  10       20.30       14.48      4.26 o 
  -3   8  10       22.97       30.78      2.68 o 
  -2   8  10       90.55       96.02      3.70 o 
  -1   8  10        0.04        2.59      1.47 o 
   0   8  10       60.20       66.63      6.79 o 
   1   8  10        0.53       -0.28      1.69 o 
   2   8  10        5.16        3.81      2.23 o 
   3   8  10      110.55      124.25      7.69 o 
  -2   9  10       35.79       32.72      3.02 o 
  -1   9  10        3.38        4.63      1.53 o 
   0   9  10       97.87       94.25      4.07 o 
   1   9  10       37.65       33.21      3.89 o 
   2   9  10        0.57       -1.32      2.71 o 
  -6   1  11        0.55        7.40      1.84 o 
  -5   1  11       22.45       21.66      1.62 o 
  -4   1  11       96.17       94.20      2.48 o 
  -3   1  11        1.98        0.23      0.87 o 
  -2   1  11      114.94      113.41      2.27 o 
  -1   1  11      180.22      216.84      2.95 o 
   0   1  11     3100.83     3385.49     41.68 o 
   1   1  11      614.37      791.81     14.99 o 
   2   1  11       35.22       39.93      2.87 o 
   3   1  11       77.14       70.29      2.62 o 
   4   1  11      150.87      141.27      3.48 o 
   5   1  11        4.73        1.05      1.46 o 
   6   1  11        0.27        6.72      2.24 o 
  -6   2  11      134.20      136.24      4.08 o 
  -5   2  11      176.00      168.03      3.61 o 
  -4   2  11      259.07      236.72      4.03 o 
  -3   2  11      436.85      445.07      5.81 o 
  -2   2  11     1527.84     1662.70     19.11 o 
  -1   2  11     5639.31     5704.61     62.33 o 
   0   2  11      175.85      170.61      2.84 o 
   1   2  11     2040.97     2092.19     40.49 o 
   2   2  11      230.98      234.18      7.79 o 
   3   2  11       22.62       27.77      1.56 o 
   4   2  11      659.90      673.12     10.35 o 
   5   2  11       14.36       18.37      1.98 o 
   6   2  11       44.85       47.43      3.03 o 
  -6   3  11        2.15        1.87      1.62 o 
  -5   3  11       73.50       69.68      2.76 o 
  -4   3  11      106.44       98.04      3.35 o 
  -3   3  11      196.86      193.46      5.64 o 
  -2   3  11        3.04        3.02      0.55 o 
  -1   3  11        7.76       14.23      0.93 o 
   0   3  11      364.86      335.31      5.14 o 
   1   3  11      217.62      204.66      4.94 o 
   2   3  11      928.31      969.86     11.79 o 
   3   3  11      668.63      670.22      9.92 o 
   4   3  11       71.72       69.64      2.71 o 
   5   3  11        1.01        4.01      1.83 o 
   6   3  11        8.13        9.62      2.95 o 
  -6   4  11        9.50       10.56      1.95 o 
  -5   4  11       63.51       68.02      2.92 o 
  -4   4  11      186.49      183.44      3.94 o 
  -3   4  11       29.14       31.36      1.40 o 
  -2   4  11      532.84      525.93      6.33 o 
  -1   4  11      470.12      455.34      5.97 o 
   0   4  11     1072.47     1115.22     17.16 o 
   1   4  11       62.57       58.90      1.74 o 
   2   4  11       78.52       76.00      1.85 o 
   3   4  11       55.38       52.22      2.54 o 
   4   4  11      147.01      144.44      4.53 o 
   5   4  11       81.05       92.59      4.25 o 
  -5   5  11       72.65       71.92      3.37 o 
  -4   5  11      172.59      180.20      3.99 o 
  -3   5  11        4.65        4.42      1.13 o 
  -2   5  11      522.65      497.17      7.95 o 
  -1   5  11        1.20        2.17      0.61 o 
   0   5  11      124.65      124.38      2.58 o 
   1   5  11      921.63      943.75     16.09 o 
   2   5  11       20.24       23.74      2.18 o 
   3   5  11      390.64      348.95      7.34 o 
   4   5  11      158.13      146.47      4.69 o 
   5   5  11       20.32       25.55      2.87 o 
  -5   6  11      167.53      173.90      5.00 o 
  -4   6  11      263.26      249.18      5.51 o 
  -3   6  11       11.14        6.65      1.51 o 
  -2   6  11      581.36      564.64     17.98 o 
  -1   6  11        1.61        0.16      0.71 o 
   0   6  11     1141.46     1101.17     17.36 o 
   1   6  11      673.90      659.19     13.33 o 
   2   6  11      242.78      237.36      6.56 o 
   3   6  11        4.01        1.18      1.50 o 
   4   6  11        0.40        2.10      1.71 o 
   5   6  11      121.98      124.73     11.53 o 
  -4   7  11       37.67       33.10      2.35 o 
  -3   7  11        0.01        1.67      1.22 o 
  -2   7  11        0.16        4.21      3.55 o 
  -1   7  11       10.19       11.45      1.87 o 
   0   7  11      131.22      126.14      4.43 o 
   1   7  11       33.35       36.48      2.83 o 
   2   7  11        0.44        4.23      2.70 o 
   3   7  11       64.35       73.99      5.22 o 
   4   7  11        0.08        0.38      3.03 o 
  -3   8  11       67.52       62.33      3.57 o 
  -2   8  11       11.70       13.64      1.90 o 
  -1   8  11      343.82      322.25      8.15 o 
   0   8  11      177.88      168.20      5.51 o 
   1   8  11       82.28       84.50      4.21 o 
   2   8  11        3.69        3.47      2.20 o 
   3   8  11       19.13       27.29      4.45 o 
  -2   9  11        0.05       -0.22      1.42 o 
  -1   9  11        2.80        5.23      2.70 o 
   0   9  11       31.30       34.39      3.28 o 
   1   9  11       33.19       39.68      4.06 o 
   2   9  11        0.00        1.15      2.69 o 
  -6   0  12       81.80       84.98      4.19 o 
  -5   0  12      229.88      234.98      9.32 o 
  -4   0  12      139.39      127.48      3.94 o 
  -3   0  12      426.37      419.67      7.91 o 
  -2   0  12       19.09       33.88      4.25 o 
  -1   0  12       10.28        8.81      0.98 o 
   0   0  12       52.32       46.11      2.57 o 
   1   0  12     5490.25     5833.88    142.42 o 
   2   0  12     1148.00     1179.67     31.24 o 
   3   0  12       71.72       64.05      2.72 o 
   4   0  12       19.94       21.64      3.44 o 
   5   0  12        5.74        3.38      2.07 o 
   6   0  12       24.52       29.06      3.62 o 
  -6   1  12       71.85       81.53      3.34 o 
  -5   1  12       41.07       40.79      1.99 o 
  -4   1  12        2.48        1.26      0.93 o 
  -3   1  12     2085.36     2000.38     21.17 o 
  -2   1  12      118.64      130.78      2.52 o 
  -1   1  12      201.55      155.53      2.58 o 
   0   1  12      353.71      370.04      7.97 o 
   1   1  12      175.16      172.03      4.47 o 
   2   1  12      996.41     1002.44     19.08 o 
   3   1  12      204.52      211.25      3.83 o 
   4   1  12      393.41      362.10      7.34 o 
   5   1  12       24.58       26.03      2.48 o 
   6   1  12       52.09       54.39      3.58 o 
  -6   2  12      113.12      120.04      3.85 o 
  -5   2  12        9.60       12.80      1.63 o 
  -4   2  12      152.97      137.56      2.97 o 
  -3   2  12       26.21       27.54      1.35 o 
  -2   2  12      141.05      137.43      2.61 o 
  -1   2  12      164.17      166.83      5.44 o 
   0   2  12      512.00      587.43     12.17 o 
   1   2  12       99.14       90.66      4.86 o 
   2   2  12      729.27      682.90     13.65 o 
   3   2  12       14.79       13.13      1.35 o 
   4   2  12       18.66       27.40      1.87 o 
   5   2  12       16.34       15.60      2.12 o 
   6   2  12        0.95        2.61      2.63 o 
  -6   3  12       24.45       27.16      2.34 o 
  -5   3  12        0.03       -1.25      1.25 o 
  -4   3  12      167.26      170.99      3.32 o 
  -3   3  12      487.66      474.63      6.16 o 
  -2   3  12      651.83      647.69      8.45 o 
  -1   3  12      366.92      437.10      5.83 o 
   0   3  12     1005.30      954.54     12.77 o 
   1   3  12      789.28      814.08      9.75 o 
   2   3  12      703.94      689.63      8.73 o 
   3   3  12      621.07      605.37      9.20 o 
   4   3  12        7.43        4.64      1.33 o 
   5   3  12       62.75       57.50      4.01 o 
   6   3  12       17.00       24.57      3.59 o 
  -5   4  12       18.10       12.39      1.76 o 
  -4   4  12       19.21       18.46      1.60 o 
  -3   4  12        0.14       -0.10      0.79 o 
  -2   4  12      197.25      192.95      3.15 o 
  -1   4  12        0.10        1.46      0.45 o 
   0   4  12       25.98       32.12      1.71 o 
   1   4  12      335.54      330.55      5.80 o 
   2   4  12       13.45       18.31      1.91 o 
   3   4  12      149.66      133.36      3.90 o 
   4   4  12      163.21      169.69      4.98 o 
   5   4  12        1.10        3.92      3.19 o 
  -5   5  12        7.16        3.71      1.80 o 
  -4   5  12        3.37        3.39      1.31 o 
  -3   5  12        0.52       -0.82      0.94 o 
  -2   5  12        0.71        4.01      1.57 o 
  -1   5  12      513.83      492.79      7.43 o 
   0   5  12      384.18      381.97      5.92 o 
   1   5  12      115.95      122.64      2.59 o 
   2   5  12        4.96        4.79      0.76 o 
   3   5  12        6.97        9.90      1.73 o 
   4   5  12      150.62      161.09      4.99 o 
   5   5  12       47.90       40.32      3.20 o 
  -5   6  12       26.18       30.10      2.61 o 
  -4   6  12       31.35       39.48      2.54 o 
  -3   6  12        0.28        0.32      1.48 o 
  -2   6  12      100.31      108.75      3.61 o 
  -1   6  12       61.04       58.88      2.94 o 
   0   6  12      332.58      330.90      8.05 o 
   1   6  12      258.23      251.39      6.31 o 
   2   6  12        9.34       11.87      1.99 o 
   3   6  12       27.36       26.00      2.20 o 
   4   6  12        3.64        1.33      1.81 o 
   5   6  12       14.90       21.28      3.47 o 
  -4   7  12       54.31       53.87      3.32 o 
  -3   7  12       10.52        9.22      1.77 o 
  -2   7  12      181.92      182.14      6.87 o 
  -1   7  12        1.76       -0.10      1.47 o 
   0   7  12        1.17        3.34      1.74 o 
   1   7  12       28.89       33.46      2.83 o 
   2   7  12       46.23       42.52      3.56 o 
   3   7  12      410.09      422.67     11.77 o 
   4   7  12       58.02       43.76      5.74 o 
  -3   8  12       18.90       24.40      2.60 o 
  -2   8  12        2.69        6.37      2.06 o 
  -1   8  12        7.21        5.32      2.06 o 
   0   8  12       32.09       34.35      2.82 o 
   1   8  12       11.26       11.05      2.28 o 
   2   8  12       31.83       34.89      3.41 o 
   3   8  12       24.66       24.45      4.27 o 
  -2   9  12        6.03        3.20      1.54 o 
  -1   9  12       36.80       35.27      3.09 o 
   0   9  12       31.99       29.75      3.23 o 
   1   9  12       42.28       47.58      4.50 o 
   2   9  12       13.74       12.56      3.47 o 
  -6   1  13      104.62      104.68      3.70 o 
  -5   1  13       13.21       15.19      1.56 o 
  -4   1  13       90.12       91.73      2.40 o 
  -3   1  13      929.48      940.27     10.81 o 
  -2   1  13       65.27       87.12      2.34 o 
  -1   1  13     1758.37     1789.92     20.32 o 
   0   1  13      600.32      661.32      9.04 o 
   1   1  13      520.03      599.28     11.93 o 
   2   1  13      237.01      286.89      6.91 o 
   3   1  13      234.81      223.99      4.06 o 
   4   1  13       23.27       28.70      2.10 o 
   5   1  13        3.41        2.02      1.69 o 
   6   1  13       39.56       41.60      3.27 o 
  -6   2  13        0.00        1.63      1.68 o 
  -5   2  13      261.61      263.73      5.53 o 
  -4   2  13        1.16        0.65      0.90 o 
  -3   2  13      476.43      455.05      5.99 o 
  -2   2  13      113.33       98.20      2.21 o 
  -1   2  13     3094.23     3302.97     36.57 o 
   0   2  13     1047.46     1073.54     16.02 o 
   1   2  13      333.47      385.95      8.26 o 
   2   2  13     1671.56     1678.69     30.68 o 
   3   2  13       11.57       15.46      1.36 o 
   4   2  13      241.68      241.41      4.98 o 
   5   2  13       37.82       37.82      2.28 o 
   6   2  13        0.83       -0.15      2.38 o 
  -6   3  13       52.63       52.82      2.86 o 
  -5   3  13       23.23       20.02      1.85 o 
  -4   3  13       68.97       66.65      2.13 o 
  -3   3  13      404.44      387.46      5.32 o 
  -2   3  13      403.64      395.36      5.73 o 
  -1   3  13       99.15       92.72      2.73 o 
   0   3  13      117.14      127.00      3.41 o 
   1   3  13     1638.93     1637.50     18.78 o 
   2   3  13        0.14        2.83      0.70 o 
   3   3  13       84.09       96.07      2.79 o 
   4   3  13        4.05        8.60      1.43 o 
   5   3  13      119.61      119.52      8.09 o 
   6   3  13       50.52       66.50      4.99 o 
  -5   4  13        9.59       10.22      1.75 o 
  -4   4  13      265.62      277.47      5.15 o 
  -3   4  13      435.37      438.08      5.80 o 
  -2   4  13       42.99       39.35      1.31 o 
  -1   4  13        5.91       11.57      0.71 o 
   0   4  13      495.31      529.92      9.07 o 
   1   4  13      550.51      566.99      9.55 o 
   2   4  13      352.40      340.00      5.66 o 
   3   4  13       73.70       54.49      4.64 o 
   4   4  13       25.75       38.23      2.95 o 
   5   4  13      104.00      100.49      4.40 o 
  -5   5  13       26.36       36.43      2.64 o 
  -4   5  13        0.20        0.87      1.24 o 
  -3   5  13       48.79       46.68      1.91 o 
  -2   5  13     1450.95     1387.75     21.36 o 
  -1   5  13        5.18        8.49      2.16 o 
   0   5  13     1245.92     1271.47     16.86 o 
   1   5  13      320.26      321.19      5.18 o 
   2   5  13      128.51      118.18      2.65 o 
   3   5  13      164.79      173.16      4.72 o 
   4   5  13       16.29       15.79      2.17 o 
   5   5  13       72.60       93.32      5.01 o 
  -5   6  13        6.04        5.30      2.00 o 
  -4   6  13      234.81      232.87      5.41 o 
  -3   6  13       85.43       84.26      2.81 o 
  -2   6  13      473.87      492.00     10.12 o 
  -1   6  13      659.48      616.14     17.21 o 
   0   6  13      420.16      421.72      9.77 o 
   1   6  13      388.20      362.40      7.55 o 
   2   6  13        0.00        0.27      1.11 o 
   3   6  13      158.98      150.00      4.62 o 
   4   6  13       10.52        9.14      1.99 o 
   5   6  13       64.78       72.31      7.54 o 
  -4   7  13        0.13        3.84      1.99 o 
  -3   7  13        2.72        2.19      1.54 o 
  -2   7  13       21.20       23.91      2.81 o 
  -1   7  13       28.36       28.85      2.81 o 
   0   7  13      105.85      113.91      5.27 o 
   1   7  13      184.31      170.28      5.92 o 
   2   7  13        3.94        2.18      2.16 o 
   3   7  13        0.17        4.78      2.70 o 
   4   7  13        0.05       -2.79      3.36 o 
  -3   8  13      108.82      122.14      4.94 o 
  -2   8  13       23.59       24.71      2.90 o 
  -1   8  13      175.27      164.39      6.45 o 
   0   8  13       54.23       54.23      5.39 o 
   1   8  13        2.69        3.66      2.38 o 
   2   8  13       91.82       92.04      6.03 o 
   3   8  13        1.92        8.07      3.49 o 
  -2   9  13       12.49       18.51      2.70 o 
  -1   9  13       59.29       52.81      3.72 o 
   0   9  13        6.48       10.34      2.69 o 
   1   9  13       47.61       49.26      4.73 o 
   2   9  13       26.24       27.39      4.20 o 
  -6   0  14       59.97       73.18      4.84 o 
  -5   0  14      167.27      172.49      5.50 o 
  -4   0  14        5.28        1.60      1.24 o 
  -3   0  14      331.03      351.65      7.04 o 
  -2   0  14       11.55       21.34      1.83 o 
  -1   0  14     1784.06     1803.06     26.54 o 
   0   0  14      782.75      885.22     26.06 o 
   1   0  14      601.15      528.66     15.29 o 
   2   0  14     5425.68     5373.23    132.17 o 
   3   0  14       43.08       39.16      2.28 o 
   4   0  14      706.76      696.68     14.63 o 
   5   0  14       26.11       21.11      4.27 o 
   6   0  14        2.15       -0.01      2.44 o 
  -6   1  14       32.93       34.80      2.49 o 
  -5   1  14      150.90      145.39      3.46 o 
  -4   1  14        5.01        3.44      0.93 o 
  -3   1  14      540.95      523.27      6.76 o 
  -2   1  14      929.77      936.31     12.87 o 
  -1   1  14      449.64      462.50      6.07 o 
   0   1  14       94.87       66.84      2.04 o 
   1   1  14      822.21      884.56     16.92 o 
   2   1  14      719.23      746.66     14.96 o 
   3   1  14        0.17        0.13      0.77 o 
   4   1  14       96.55       96.70      3.50 o 
   5   1  14       27.78       21.50      2.37 o 
   6   1  14       31.48       37.03      3.22 o 
  -6   2  14        7.41        9.00      1.87 o 
  -5   2  14       62.82       59.71      2.67 o 
  -4   2  14       15.33       13.32      1.22 o 
  -3   2  14      243.38      218.49      3.61 o 
  -2   2  14     1155.96     1110.42     13.35 o 
  -1   2  14       59.21       70.09      1.89 o 
   0   2  14       86.31      111.60      2.58 o 
   1   2  14        5.45        3.66      1.10 o 
   2   2  14      134.74      124.16      5.37 o 
   3   2  14      713.81      693.91     12.05 o 
   4   2  14        0.02       -0.42      1.20 o 
   5   2  14       57.81       51.37      2.58 o 
   6   2  14       16.60       19.28      3.30 o 
  -6   3  14       86.31       81.81      3.33 o 
  -5   3  14       18.19       15.56      2.04 o 
  -4   3  14      231.38      210.43      4.32 o 
  -3   3  14       96.72      102.63      2.37 o 
  -2   3  14      224.89      208.74      4.01 o 
  -1   3  14      370.31      357.48      6.22 o 
   0   3  14       43.18       62.80      3.32 o 
   1   3  14     1157.68     1220.93     15.98 o 
   2   3  14       60.33       51.14      1.59 o 
   3   3  14        0.13        2.87      1.04 o 
   4   3  14       19.49       17.58      1.70 o 
   5   3  14        0.93        4.07      1.94 o 
   6   3  14       28.32       30.83      3.88 o 
  -5   4  14       57.32       60.76      2.73 o 
  -4   4  14      389.58      384.87      6.46 o 
  -3   4  14       20.56       24.85      2.30 o 
  -2   4  14       91.38       94.19      1.99 o 
  -1   4  14      359.02      340.79      4.67 o 
   0   4  14      126.68      125.01      2.81 o 
   1   4  14      161.87      161.27      3.81 o 
   2   4  14      125.52      116.20      2.61 o 
   3   4  14       56.81       46.61      2.07 o 
   4   4  14       63.03       63.75      3.28 o 
   5   4  14      381.26      364.31      8.56 o 
  -5   5  14        7.63        9.83      1.96 o 
  -4   5  14       21.16       20.06      1.78 o 
  -3   5  14        0.12        0.56      0.98 o 
  -2   5  14      225.71      230.98      4.47 o 
  -1   5  14       10.12        9.14      1.23 o 
   0   5  14      240.25      230.23      4.20 o 
   1   5  14       19.57       19.67      1.26 o 
   2   5  14       20.79       22.45      1.64 o 
   3   5  14        0.15        5.99      3.19 o 
   4   5  14        3.76       -0.97      1.96 o 
   5   5  14      107.80      103.17      4.59 o 
  -4   6  14       31.99       33.19      2.80 o 
  -3   6  14        7.64        7.00      1.35 o 
  -2   6  14       29.46       31.60      2.16 o 
  -1   6  14       32.42       36.07      3.51 o 
   0   6  14      145.14      137.25      4.65 o 
   1   6  14      203.17      192.37      5.79 o 
   2   6  14        2.88        1.08      2.01 o 
   3   6  14       73.60       77.05      3.30 o 
   4   6  14        0.06       -0.74      2.47 o 
  -4   7  14      122.86      122.06      4.69 o 
  -3   7  14       44.09       37.08      2.67 o 
  -2   7  14        0.07        1.55      2.08 o 
  -1   7  14        0.83        3.38      1.79 o 
   0   7  14        2.22        2.50      1.85 o 
   1   7  14      161.14      151.88      5.59 o 
   2   7  14        0.33       -0.23      1.96 o 
   3   7  14        9.33       14.25      4.49 o 
   4   7  14       42.77       35.92      5.48 o 
  -3   8  14        1.30        0.33      1.90 o 
  -2   8  14       51.79       48.84      3.91 o 
  -1   8  14        4.30        8.44      2.37 o 
   0   8  14       11.55       11.59      2.21 o 
   1   8  14       97.33       98.72      4.75 o 
   2   8  14        4.14        1.07      2.79 o 
   3   8  14       40.58       38.51      5.13 o 
  -2   9  14        9.38       13.51      2.17 o 
  -1   9  14        5.34        4.27      2.33 o 
   0   9  14       36.69       37.88      3.68 o 
   1   9  14       27.30       35.21      4.20 o 
   2   9  14        3.26       -0.52      2.90 o 
  -6   1  15       10.43       12.44      1.98 o 
  -5   1  15      103.86      107.95      3.04 o 
  -4   1  15        3.94        0.74      0.86 o 
  -3   1  15     1058.58     1041.35     11.91 o 
  -2   1  15      729.71      675.36      9.79 o 
  -1   1  15        0.64        0.29      0.57 o 
   0   1  15      496.00      501.96      8.34 o 
   1   1  15     1499.87     1510.75     27.70 o 
   2   1  15      104.45      113.82      4.06 o 
   3   1  15      122.72      106.85      2.60 o 
   4   1  15       56.75       64.03      2.96 o 
   5   1  15        0.31        2.85      2.88 o 
   6   1  15       49.35       53.53      3.59 o 
  -6   2  15       44.48       54.29      2.93 o 
  -5   2  15       19.45       22.58      1.98 o 
  -4   2  15       51.73       45.25      1.82 o 
  -3   2  15       17.24       17.72      1.24 o 
  -2   2  15        0.63        1.04      0.75 o 
  -1   2  15      603.89      595.41      7.54 o 
   0   2  15      284.59      278.63      5.07 o 
   1   2  15      174.84      180.65      4.94 o 
   2   2  15       28.41       30.52      2.32 o 
   3   2  15      322.34      322.05      6.75 o 
   4   2  15        5.46        8.03      1.45 o 
   5   2  15        0.03        2.04      1.51 o 
   6   2  15        2.84        4.05      2.80 o 
  -5   3  15       77.09       80.74      3.00 o 
  -4   3  15      113.62      107.49      3.43 o 
  -3   3  15      801.09      718.61      9.50 o 
  -2   3  15      110.67      104.16      2.35 o 
  -1   3  15     1065.64     1133.54     17.14 o 
   0   3  15     1775.97     1774.78     32.07 o 
   1   3  15      130.14      123.37      3.97 o 
   2   3  15      188.79      175.83      3.25 o 
   3   3  15        3.94        6.44      1.21 o 
   4   3  15      190.77      202.37      4.60 o 
   5   3  15        2.70       -0.30      1.81 o 
  -5   4  15       85.53       78.81      3.04 o 
  -4   4  15        5.44       12.58      1.65 o 
  -3   4  15       44.13       41.77      2.02 o 
  -2   4  15       10.92       11.17      1.34 o 
  -1   4  15      376.70      352.63      4.85 o 
   0   4  15      490.41      474.52      8.35 o 
   1   4  15        5.57        7.91      1.17 o 
   2   4  15       12.53       10.03      0.93 o 
   3   4  15       30.02       36.43      1.95 o 
   4   4  15       39.36       40.13      2.79 o 
   5   4  15       28.47       46.53      3.28 o 
  -5   5  15       55.04       53.30      2.98 o 
  -4   5  15      241.13      255.79      5.03 o 
  -3   5  15       76.43       77.86      2.78 o 
  -2   5  15     1434.44     1451.27     25.89 o 
  -1   5  15      128.88      122.05      3.41 o 
   0   5  15      138.44      123.92      8.61 o 
   1   5  15      363.36      342.62      5.61 o 
   2   5  15      189.38      157.31      3.90 o 
   3   5  15      784.53      749.96     13.27 o 
   4   5  15        6.04       10.24      2.07 o 
   5   5  15        0.04        1.65      2.06 o 
  -4   6  15       14.88       11.40      2.72 o 
  -3   6  15        0.52        0.46      1.54 o 
  -2   6  15        0.14        0.77      1.15 o 
  -1   6  15      440.92      428.17     13.11 o 
   0   6  15        1.09        0.25      1.35 o 
   1   6  15       12.82       14.12      2.10 o 
   2   6  15      241.57      245.23      7.70 o 
   3   6  15       59.12       58.36      4.24 o 
   4   6  15       60.92       63.62      4.89 o 
  -4   7  15       11.77       12.44      2.57 o 
  -3   7  15       32.37       24.70      2.66 o 
  -2   7  15       43.57       44.90      3.85 o 
  -1   7  15       79.68       75.06      4.35 o 
   0   7  15       25.16       24.10      2.96 o 
   1   7  15        8.23       10.22      2.22 o 
   2   7  15        0.27       -0.09      2.74 o 
   3   7  15      105.84       88.06      5.36 o 
   4   7  15       12.73       13.19      4.47 o 
  -3   8  15        0.59       -1.20      1.88 o 
  -2   8  15        0.30        1.32      2.08 o 
  -1   8  15        4.61        3.40      2.29 o 
   0   8  15       21.70       19.77      2.60 o 
   1   8  15       57.70       47.64      3.68 o 
   2   8  15        0.91        0.38      2.42 o 
   3   8  15       26.35       24.41      4.75 o 
  -1   9  15       61.49       70.67      4.56 o 
   0   9  15       75.86       67.23      4.79 o 
   1   9  15       87.06       85.09      5.78 o 
  -6   0  16       13.60       12.79      3.14 o 
  -5   0  16     1044.50     1026.41     17.90 o 
  -4   0  16       93.41      101.22      3.64 o 
  -3   0  16      271.78      261.40      5.88 o 
  -2   0  16      792.10      823.36     16.51 o 
  -1   0  16     1542.73     1421.51     26.33 o 
   0   0  16     6537.02     6730.87    177.37 o 
   1   0  16      348.72      365.04     11.64 o 
   2   0  16     1765.77     1683.21     44.01 o 
   3   0  16       18.39       16.73      1.83 o 
   4   0  16      537.67      509.96     11.51 o 
   5   0  16      192.26      215.09     10.44 o 
   6   0  16        2.32       -0.07      2.39 o 
  -6   1  16       31.25       28.14      2.35 o 
  -5   1  16       47.72       53.86      2.34 o 
  -4   1  16      136.38      127.83      2.94 o 
  -3   1  16      449.01      448.81      6.09 o 
  -2   1  16      857.20      854.77     12.05 o 
  -1   1  16      176.88      156.92      2.81 o 
   0   1  16      100.23      137.81      3.26 o 
   1   1  16      169.05      175.17      4.91 o 
   2   1  16        1.46       10.15      3.30 o 
   3   1  16        0.74        1.27      0.86 o 
   4   1  16      237.31      244.65      5.82 o 
   5   1  16      157.49      151.87      5.01 o 
   6   1  16       21.11       23.39      2.80 o 
  -6   2  16      127.83      124.16      6.21 o 
  -5   2  16        0.27       -1.35      1.35 o 
  -4   2  16       28.55       22.93      1.48 o 
  -3   2  16      156.86      137.38      3.66 o 
  -2   2  16       10.66       12.57      1.25 o 
  -1   2  16     1263.80     1314.53     15.37 o 
   0   2  16      107.23      142.43      3.20 o 
   1   2  16      680.93      632.18     12.85 o 
   2   2  16      804.32      827.15     16.57 o 
   3   2  16      105.77       96.24      3.40 o 
   4   2  16        3.58        3.32      1.29 o 
   5   2  16       32.01       35.93      2.39 o 
   6   2  16        1.37        1.16      2.68 o 
  -5   3  16       24.22       24.01      2.14 o 
  -4   3  16        0.23        1.36      1.20 o 
  -3   3  16      184.81      158.31      3.30 o 
  -2   3  16      543.35      544.32      7.33 o 
  -1   3  16      124.18      126.29      2.91 o 
   0   3  16      409.70      406.53      6.85 o 
   1   3  16        6.03        5.49      1.38 o 
   2   3  16       80.70       83.09      2.11 o 
   3   3  16      419.15      404.56      6.87 o 
   4   3  16       56.07       55.23      2.57 o 
   5   3  16       35.46       38.30      2.94 o 
  -5   4  16       27.22       29.68      2.20 o 
  -4   4  16      426.70      433.90      7.09 o 
  -3   4  16       78.39       62.39      2.51 o 
  -2   4  16       52.62       47.83      1.63 o 
  -1   4  16      454.74      423.37      6.49 o 
   0   4  16      237.96      206.43      4.98 o 
   1   4  16      547.79      571.86      9.78 o 
   2   4  16      173.50      155.23      3.06 o 
   3   4  16       99.41      108.94      3.77 o 
   4   4  16        0.49        3.00      1.65 o 
   5   4  16      139.85      140.69      7.84 o 
  -5   5  16        4.14        4.92      1.81 o 
  -4   5  16        1.83        2.84      1.66 o 
  -3   5  16       78.32       66.42      2.57 o 
  -2   5  16       23.27       27.11      1.72 o 
  -1   5  16       12.45       10.99      1.44 o 
   0   5  16        0.01       -0.41      0.67 o 
   1   5  16      222.12      231.29      5.31 o 
   2   5  16       98.21       85.75      2.76 o 
   3   5  16       38.39       47.13      2.73 o 
   4   5  16        1.58        1.16      1.72 o 
   5   5  16        2.75        3.69      2.14 o 
  -4   6  16      101.26       89.98      3.54 o 
  -3   6  16      119.96      124.01      3.52 o 
  -2   6  16       20.48       21.77      2.90 o 
  -1   6  16        2.92        1.51      2.16 o 
   0   6  16        0.03        0.36      1.46 o 
   1   6  16      108.33      102.73      4.26 o 
   2   6  16        0.43       -1.20      1.91 o 
   3   6  16       70.45       77.97      4.74 o 
   4   6  16       37.66       33.59      3.92 o 
  -4   7  16       15.75       21.48      2.80 o 
  -3   7  16        1.55       -0.83      1.81 o 
  -2   7  16       59.39       64.71      4.54 o 
  -1   7  16        1.01        4.41      2.10 o 
   0   7  16        3.81        2.48      2.10 o 
   1   7  16       11.77       10.45      1.86 o 
   2   7  16        9.94       11.18      2.53 o 
   3   7  16      108.12      128.99      8.05 o 
   4   7  16       12.43       11.22      4.39 o 
  -3   8  16        3.16        2.70      2.15 o 
  -2   8  16       22.91       29.66      3.32 o 
  -1   8  16      241.78      238.26      8.82 o 
   0   8  16        0.42       -0.64      1.80 o 
   1   8  16       40.59       46.62      4.54 o 
   2   8  16        2.92        4.64      3.23 o 
   3   8  16       90.90       81.93      6.89 o 
  -1   9  16      121.58      114.73      5.78 o 
   0   9  16        6.06       13.44      2.96 o 
   1   9  16        3.53        6.97      3.19 o 
  -6   1  17       13.81       11.95      1.96 o 
  -5   1  17       19.19       25.89      1.90 o 
  -4   1  17        2.62        1.75      1.10 o 
  -3   1  17       35.12       36.20      1.80 o 
  -2   1  17      206.27      213.11      4.26 o 
  -1   1  17      330.43      293.85      5.02 o 
   0   1  17       69.36       86.69      3.10 o 
   1   1  17       23.78       34.66      2.23 o 
   2   1  17      464.94      481.85     10.77 o 
   3   1  17      151.51      139.81      3.20 o 
   4   1  17       13.82       22.01      2.15 o 
   5   1  17        5.16        9.99      2.07 o 
   6   1  17       15.41       17.41      3.25 o 
  -5   2  17       98.35       93.92      3.22 o 
  -4   2  17       44.95       40.04      1.83 o 
  -3   2  17      249.86      221.04      4.12 o 
  -2   2  17       54.92       58.94      2.48 o 
  -1   2  17      686.96      703.04      9.76 o 
   0   2  17      136.17      139.92      3.23 o 
   1   2  17       97.83       94.23      4.42 o 
   2   2  17      785.66      736.81     15.13 o 
   3   2  17       52.29       54.90      2.74 o 
   4   2  17        0.91        2.01      1.27 o 
   5   2  17       28.32       33.14      2.66 o 
  -5   3  17      117.62      119.65      3.62 o 
  -4   3  17       22.02       30.28      1.97 o 
  -3   3  17       69.46       68.34      2.19 o 
  -2   3  17      343.66      314.48      4.88 o 
  -1   3  17      103.61       85.83      2.07 o 
   0   3  17     1195.85     1182.80     17.80 o 
   1   3  17       45.09       46.21      5.27 o 
   2   3  17       43.30       48.19      2.03 o 
   3   3  17       10.51       14.16      1.70 o 
   4   3  17        5.90        6.46      1.51 o 
   5   3  17      135.46      126.04      4.74 o 
  -5   4  17       15.58       19.34      1.96 o 
  -4   4  17       86.12       81.41      2.95 o 
  -3   4  17      100.40       92.42      3.59 o 
  -2   4  17       88.48       76.09      2.04 o 
  -1   4  17        8.83       10.77      1.39 o 
   0   4  17      249.87      243.22      5.22 o 
   1   4  17      387.93      381.85      7.17 o 
   2   4  17      552.44      546.31      8.00 o 
   3   4  17        0.05        1.13      1.34 o 
   4   4  17       45.11       39.16      2.78 o 
   5   4  17       35.91       48.80      3.39 o 
  -5   5  17        2.65        0.93      1.68 o 
  -4   5  17      133.96      133.01      4.07 o 
  -3   5  17      227.43      236.00      4.96 o 
  -2   5  17        0.27        0.61      1.09 o 
  -1   5  17       50.94       50.70      2.84 o 
   0   5  17       65.46       72.65      3.33 o 
   1   5  17     1127.77     1087.15     21.56 o 
   2   5  17      108.48      107.69      2.63 o 
   3   5  17        6.47        8.65      2.96 o 
   4   5  17        0.68       -0.45      2.52 o 
   5   5  17       17.05       17.64      2.67 o 
  -4   6  17      121.75      135.01      5.07 o 
  -3   6  17       26.31       28.87      3.09 o 
  -2   6  17        8.77       19.37      2.94 o 
  -1   6  17      173.60      154.81      6.81 o 
   0   6  17       51.63       45.49      3.01 o 
   1   6  17      210.18      218.18      6.57 o 
   2   6  17       40.26       44.46      5.99 o 
   3   6  17       11.38       16.97      3.02 o 
   4   6  17       25.07       27.87      3.78 o 
  -4   7  17        0.13        3.94      3.12 o 
  -3   7  17       28.43       25.93      2.93 o 
  -2   7  17        0.02        2.69      2.44 o 
  -1   7  17        1.68        3.97      2.14 o 
   0   7  17       81.50       79.90      5.08 o 
   1   7  17       49.47       44.53      3.49 o 
   2   7  17       19.64       20.82      2.98 o 
   3   7  17       29.50       32.84      4.87 o 
  -3   8  17       37.87       46.66      3.70 o 
  -2   8  17       32.30       39.01      3.87 o 
  -1   8  17        2.35        2.25      2.39 o 
   0   8  17        0.74        0.17      2.37 o 
   1   8  17       30.69       31.83      4.05 o 
   2   8  17       42.23       45.48      5.08 o 
   3   8  17       18.42       24.43      4.69 o 
  -1   9  17       15.80       15.21      3.03 o 
   0   9  17        2.43        6.39      2.84 o 
   1   9  17       17.76       21.95      3.97 o 
  -6   0  18       23.26       22.52      3.49 o 
  -5   0  18        0.95       -2.36      2.36 o 
  -4   0  18      550.82      551.01     10.63 o 
  -3   0  18       97.28       98.38      3.43 o 
  -2   0  18     1734.41     1721.23     32.06 o 
  -1   0  18       24.35       26.35      2.07 o 
   0   0  18      710.65      727.61     20.65 o 
   1   0  18      190.46      183.26      7.40 o 
   2   0  18      283.20      329.86     11.56 o 
   3   0  18        6.16        4.28      1.52 o 
   4   0  18        3.06       -1.13      1.58 o 
   5   0  18       91.77       84.96      6.87 o 
   6   0  18        1.38       -0.12      2.57 o 
  -6   1  18        7.83        6.57      1.82 o 
  -5   1  18      322.77      325.79      5.60 o 
  -4   1  18       60.81       59.61      2.15 o 
  -3   1  18     1139.08     1069.65     13.54 o 
  -2   1  18      195.53      188.37      4.03 o 
  -1   1  18       20.35       21.60      1.34 o 
   0   1  18      338.48      327.28      6.16 o 
   1   1  18       83.45       85.62      3.48 o 
   2   1  18     1198.09     1186.88     22.91 o 
   3   1  18       85.41       84.59      2.91 o 
   4   1  18      352.17      350.86      8.79 o 
   5   1  18        4.83        3.52      1.89 o 
  -5   2  18       20.69       24.57      2.06 o 
  -4   2  18       48.57       42.42      1.92 o 
  -3   2  18       47.63       42.03      1.85 o 
  -2   2  18      521.15      502.67      7.95 o 
  -1   2  18      991.16      946.11     12.77 o 
   0   2  18      105.68      118.56      3.09 o 
   1   2  18      303.99      305.55      7.52 o 
   2   2  18       30.20       41.07      4.66 o 
   3   2  18      256.17      233.98      5.69 o 
   4   2  18        5.74        4.73      1.39 o 
   5   2  18       44.51       40.98      3.59 o 
  -5   3  18        7.08       11.19      1.80 o 
  -4   3  18       87.66       82.89      2.91 o 
  -3   3  18       55.08       61.21      2.12 o 
  -2   3  18      562.42      561.17      7.68 o 
  -1   3  18      405.56      403.35      6.05 o 
   0   3  18       98.18       88.62      2.39 o 
   1   3  18      981.65     1005.61     15.56 o 
   2   3  18      140.26      129.72      3.38 o 
   3   3  18      471.70      455.78      7.62 o 
   4   3  18      107.20      110.85      5.04 o 
   5   3  18       80.00       79.55      3.90 o 
  -5   4  18       13.17       16.38      1.89 o 
  -4   4  18       24.57       20.84      1.92 o 
  -3   4  18       40.22       50.01      2.33 o 
  -2   4  18        1.45        0.88      0.79 o 
  -1   4  18       44.65       47.75      2.39 o 
   0   4  18       11.08        6.89      1.26 o 
   1   4  18       27.18       38.27      2.26 o 
   2   4  18        7.52       14.45      1.13 o 
   3   4  18      115.66      103.49      3.66 o 
   4   4  18       70.31       57.25      3.27 o 
   5   4  18        3.14        4.84      2.13 o 
  -5   5  18       40.59       45.20      2.89 o 
  -4   5  18       17.22       16.75      2.10 o 
  -3   5  18       48.61       52.38      2.55 o 
  -2   5  18      148.48      133.44      3.57 o 
  -1   5  18        2.36        6.00      4.42 o 
   0   5  18      195.68      205.63      4.77 o 
   1   5  18       16.77       25.60      2.44 o 
   2   5  18      131.13      123.35      2.85 o 
   3   5  18       22.63       25.89      2.61 o 
   4   5  18        1.67        0.67      1.77 o 
   5   5  18        9.70       20.30      3.40 o 
  -4   6  18       12.46       13.33      2.56 o 
  -3   6  18       92.93       84.54      4.73 o 
  -2   6  18       19.32       20.13      3.03 o 
  -1   6  18      116.29      130.34      6.53 o 
   0   6  18       83.52       80.23      3.90 o 
   1   6  18      235.65      226.87      6.80 o 
   2   6  18        7.93        2.75      3.04 o 
   3   6  18        0.22        1.93      2.49 o 
   4   6  18       16.06       24.36      3.68 o 
  -3   7  18       64.98       68.09      4.11 o 
  -2   7  18      121.79      117.44      6.34 o 
  -1   7  18        8.11       11.47      2.67 o 
   0   7  18        0.92       -1.62      2.27 o 
   1   7  18       86.40       89.26      5.90 o 
   2   7  18       48.47       42.32      6.65 o 
   3   7  18      204.91      207.17     10.48 o 
  -2   8  18       13.64       20.40      3.26 o 
  -1   8  18       37.54       34.08      3.74 o 
   0   8  18        1.91        4.14      2.81 o 
   1   8  18        9.09        1.91      2.82 o 
   2   8  18        4.76       10.06      3.49 o 
   0   9  18        0.04       -0.73      2.63 o 
  -5   1  19        4.66        8.46      1.61 o 
  -4   1  19        0.17        1.18      1.08 o 
  -3   1  19      171.05      170.85      3.66 o 
  -2   1  19        0.22       -0.05      1.07 o 
  -1   1  19        3.29        2.68      1.05 o 
   0   1  19      125.83      159.07      6.81 o 
   1   1  19        2.67        4.16      1.38 o 
   2   1  19       24.25       25.88      2.38 o 
   3   1  19      618.32      606.59     11.10 o 
   4   1  19       33.12       34.18      2.51 o 
   5   1  19       52.85       47.59      3.16 o 
  -5   2  19      130.18      123.39      3.75 o 
  -4   2  19      565.70      554.06      7.64 o 
  -3   2  19       91.45       88.23      2.59 o 
  -2   2  19      186.99      189.61      4.13 o 
  -1   2  19      376.19      385.09      6.06 o 
   0   2  19     1909.33     1909.84     28.23 o 
   1   2  19      350.18      351.76      8.42 o 
   2   2  19      622.57      624.69     13.49 o 
   3   2  19       38.63       41.07      2.55 o 
   4   2  19        3.64        4.96      1.71 o 
   5   2  19       64.07       79.79      4.89 o 
  -5   3  19       90.55       78.80      3.14 o 
  -4   3  19      230.98      216.81      4.64 o 
  -3   3  19        6.68        6.78      1.19 o 
  -2   3  19      213.12      189.80      3.57 o 
  -1   3  19        0.32        1.67      0.92 o 
   0   3  19      300.58      298.50      5.55 o 
   1   3  19      408.46      382.96      6.92 o 
   2   3  19       96.76      100.21      4.15 o 
   3   3  19      130.53      121.99      4.34 o 
   4   3  19      184.24      172.54      5.12 o 
   5   3  19        6.80        7.29      2.23 o 
  -5   4  19        3.08        1.81      1.60 o 
  -4   4  19       43.12       49.53      2.49 o 
  -3   4  19        6.34       10.17      1.51 o 
  -2   4  19       34.47       29.88      1.72 o 
  -1   4  19      738.50      733.74     12.65 o 
   0   4  19       36.34       29.32      1.90 o 
   1   4  19      603.29      609.25     10.61 o 
   2   4  19       70.84       68.87      2.09 o 
   3   4  19        5.78        5.79      1.93 o 
   4   4  19      117.12      121.85      4.42 o 
   5   4  19        0.19       -0.63      2.07 o 
  -4   5  19        2.20        4.03      1.68 o 
  -3   5  19      119.42      118.80      3.48 o 
  -2   5  19      119.08      116.73      3.33 o 
  -1   5  19       35.07       38.35      2.61 o 
   0   5  19       21.39       18.93      1.71 o 
   1   5  19      183.95      187.45      5.95 o 
   2   5  19      517.75      498.47     11.31 o 
   3   5  19      244.83      232.13     12.73 o 
   4   5  19        1.45        3.35      2.47 o 
  -4   6  19        0.02       -1.41      1.96 o 
  -3   6  19       95.77       87.26      4.77 o 
  -2   6  19       36.03       31.93      3.66 o 
  -1   6  19     1200.00     1144.19     31.24 o 
   0   6  19      175.85      149.60      7.04 o 
   1   6  19       75.41       70.38      4.69 o 
   2   6  19        4.70        7.50      2.45 o 
   3   6  19      120.22      103.79      9.86 o 
   4   6  19       35.99       37.19      5.53 o 
  -3   7  19        2.49       -2.61      2.61 o 
  -2   7  19       53.84       56.87      4.66 o 
  -1   7  19      180.84      181.93      7.98 o 
   0   7  19       96.84       97.86      5.92 o 
   1   7  19       36.66       49.73      4.87 o 
   2   7  19        7.40        7.99      2.74 o 
   3   7  19        4.46        0.67      3.32 o 
  -2   8  19       60.85       62.73      4.96 o 
  -1   8  19       13.48       23.99      3.34 o 
   0   8  19      249.95      241.22      9.71 o 
   1   8  19       65.56       61.26      5.46 o 
   2   8  19       66.72       71.60      6.37 o 
  -5   0  20      199.20      207.85      6.19 o 
  -4   0  20        0.02       -1.52      1.52 o 
  -3   0  20       17.59       14.43      4.36 o 
  -2   0  20      184.22      168.94      5.44 o 
  -1   0  20       74.25       64.77      4.47 o 
   0   0  20       18.99       19.77      2.65 o 
   1   0  20       11.16       13.03      2.48 o 
   2   0  20      939.56      932.99     26.56 o 
   3   0  20       98.60      102.71      6.66 o 
   4   0  20      160.03      175.84      5.71 o 
   5   0  20      116.56      113.45      7.92 o 
  -5   1  20       57.54       66.58      2.92 o 
  -4   1  20       46.11       50.91      2.12 o 
  -3   1  20       11.05       11.45      1.65 o 
  -2   1  20     1060.96     1046.36     14.76 o 
  -1   1  20       81.76       74.52      3.49 o 
   0   1  20      106.74       93.84      3.64 o 
   1   1  20        9.39       17.38      2.41 o 
   2   1  20        6.73        5.61      1.71 o 
   3   1  20      117.38       97.90      4.55 o 
   4   1  20        0.52       -0.09      1.69 o 
   5   1  20       62.93       67.76      4.75 o 
  -5   2  20       14.45       15.75      1.92 o 
  -4   2  20       43.65       55.32      2.28 o 
  -3   2  20      699.70      689.60      9.55 o 
  -2   2  20       33.85       28.00      1.79 o 
  -1   2  20       46.26       55.28      2.29 o 
   1   2  20      618.11      607.00     12.95 o 
   2   2  20      185.06      185.76      5.91 o 
   3   2  20        3.30        8.56      1.80 o 
   4   2  20       61.17       63.80      3.22 o 
   5   2  20       80.69       84.79      4.95 o 
  -5   3  20      124.62      131.55      3.96 o 
  -4   3  20       55.79       55.93      2.86 o 
  -3   3  20      247.95      245.23      4.57 o 
  -2   3  20       65.46       58.57      2.31 o 
  -1   3  20       87.22       90.16      2.75 o 
   0   3  20       22.49       25.63      1.56 o 
   1   3  20      250.52      248.36      5.09 o 
   2   3  20       21.25       21.92      2.33 o 
   3   3  20        0.70        1.77      1.26 o 
   4   3  20        5.23        9.46      1.91 o 
   5   3  20        7.18        6.61      2.77 o 
  -5   4  20        4.20        2.58      1.62 o 
  -4   4  20       28.92       35.90      2.51 o 
  -3   4  20       68.95       67.13      2.72 o 
  -2   4  20       30.89       32.79      1.90 o 
  -1   4  20       40.28       46.87      3.00 o 
   0   4  20       50.84       50.93      2.41 o 
   1   4  20        5.99        6.37      1.43 o 
   2   4  20       79.42       86.55      2.72 o 
   3   4  20       55.97       52.20      2.73 o 
   4   4  20       35.23       38.28      2.86 o 
   5   4  20       55.57       55.91      3.63 o 
  -4   5  20        1.67        2.16      1.65 o 
  -3   5  20        0.99        6.46      1.81 o 
  -2   5  20       21.06       22.31      2.41 o 
  -1   5  20       14.06       14.23      2.07 o 
   0   5  20       35.95       46.72      2.47 o 
   1   5  20       65.96       79.72      4.15 o 
   2   5  20        8.55        9.05      3.55 o 
   3   5  20       22.45       27.31      3.35 o 
   4   5  20        0.11        0.58      2.52 o 
  -4   6  20       36.94       33.63      3.16 o 
  -3   6  20        0.08        1.71      2.36 o 
  -2   6  20       13.46       14.37      3.07 o 
  -1   6  20       31.93       56.45      4.94 o 
   0   6  20       80.72       72.37      5.31 o 
   1   6  20       63.70       62.66      4.38 o 
   2   6  20       41.45       32.14      3.33 o 
   3   6  20       34.94       38.69      3.98 o 
   4   6  20       41.70       52.25      6.24 o 
  -3   7  20       90.51       81.35      6.11 o 
  -2   7  20       72.00       81.18      5.52 o 
  -1   7  20       51.68       56.26      4.81 o 
   0   7  20       56.34       52.04      4.90 o 
   1   7  20        1.72        0.25      2.69 o 
   2   7  20       38.41       33.84      4.73 o 
   3   7  20        0.00        2.29      3.51 o 
  -2   8  20        0.91        1.28      2.56 o 
  -1   8  20        0.74       -0.57      2.33 o 
   0   8  20        2.51       12.16      3.44 o 
   1   8  20        9.85        5.11      3.11 o 
   2   8  20        0.09        3.19      3.32 o 
  -5   1  21       44.77       43.84      2.52 o 
  -4   1  21       37.80       38.32      1.96 o 
  -3   1  21      296.33      277.90      5.00 o 
  -2   1  21     2406.55     2321.66     30.18 o 
  -1   1  21       54.42       57.36      3.16 o 
   0   1  21       96.76       76.14      4.44 o 
   1   1  21        0.93        1.53      1.31 o 
   2   1  21      340.81      339.51     15.22 o 
   3   1  21      338.38      363.93      9.61 o 
   4   1  21       15.81       18.48      2.21 o 
   5   1  21        7.42        5.07      2.53 o 
  -5   2  21        0.00       -0.99      1.43 o 
  -4   2  21       86.03      100.85      3.26 o 
  -3   2  21       14.51       16.11      1.53 o 
  -2   2  21       81.49       95.74      3.01 o 
  -1   2  21       77.90       75.91      3.61 o 
   0   2  21      803.04      806.55     13.11 o 
   1   2  21      354.43      374.54      7.14 o 
   2   2  21       73.99       78.45      4.01 o 
   3   2  21      406.08      388.27     10.59 o 
   4   2  21       98.82       81.91      5.95 o 
   5   2  21      128.71      135.54      7.04 o 
  -5   3  21      122.22      127.44      3.91 o 
  -4   3  21        0.13        1.56      1.47 o 
  -3   3  21       11.65       19.35      1.90 o 
  -2   3  21      201.00      170.13      3.94 o 
  -1   3  21        2.13        1.48      0.98 o 
   0   3  21     1251.45     1221.73     18.70 o 
   1   3  21      146.11      168.21      4.65 o 
   2   3  21        9.07        8.99      2.02 o 
   3   3  21       42.10       43.42      2.26 o 
   4   3  21      104.82      107.96      4.09 o 
   5   3  21       73.47       75.31      4.83 o 
  -5   4  21       16.46       29.00      2.33 o 
  -4   4  21      203.50      202.94      4.63 o 
  -3   4  21      377.61      381.30      8.70 o 
  -2   4  21      164.02      156.38      4.15 o 
  -1   4  21       77.93       91.94      3.99 o 
   0   4  21        4.31        3.73      1.66 o 
   1   4  21      218.31      206.37      4.98 o 
   2   4  21      228.48      244.68      4.48 o 
   3   4  21       13.72       11.91      1.76 o 
   4   4  21       80.15       84.32      3.85 o 
   5   4  21        1.63        1.88      2.58 o 
  -4   5  21      117.45      109.77      4.61 o 
  -3   5  21      146.91      150.23      9.80 o 
  -2   5  21        4.22        5.91      1.84 o 
  -1   5  21      308.78      307.21      9.47 o 
   0   5  21       43.58       45.85      2.46 o 
   1   5  21     1354.65     1334.37     26.37 o 
   2   5  21       61.50       57.39      5.67 o 
   3   5  21       90.84       99.22      5.44 o 
   4   5  21       21.12       23.87      6.10 o 
  -4   6  21       11.98       14.49      3.58 o 
  -3   6  21      111.94      101.14      6.64 o 
  -2   6  21       31.33       27.96      3.84 o 
  -1   6  21      298.82      274.18     10.44 o 
   0   6  21       22.38       22.40      3.53 o 
   1   6  21       54.30       47.52      3.44 o 
   2   6  21       83.95       68.40      4.54 o 
   3   6  21       43.96       49.60      4.42 o 
   4   6  21      200.02      181.35     10.57 o 
  -3   7  21        1.96        2.50      3.21 o 
  -2   7  21       13.75        8.55      3.09 o 
  -1   7  21        1.55        4.05      2.63 o 
   0   7  21      130.96      142.98      7.54 o 
   1   7  21       68.81       62.39      5.38 o 
   2   7  21        1.42       -1.01      2.90 o 
   3   7  21        2.90        5.53      3.76 o 
  -2   8  21       26.28       29.45      4.27 o 
  -1   8  21       11.21        8.66      2.82 o 
   0   8  21       81.60       81.47      5.88 o 
   1   8  21        9.20        9.06      3.55 o 
   2   8  21        3.15        5.94      3.72 o 
  -5   0  22        0.96        0.05      1.91 o 
  -4   0  22      695.73      686.41     12.97 o 
  -3   0  22      758.26      727.20     18.56 o 
  -2   0  22       11.65       13.71      3.60 o 
  -1   0  22       16.55       15.65      3.03 o 
   0   0  22      752.63      723.39     21.37 o 
   1   0  22        0.83        1.91      2.14 o 
   2   0  22      364.36      391.33     13.80 o 
   3   0  22      141.77      140.40      8.03 o 
   4   0  22      186.12      169.92      9.48 o 
   5   0  22      112.05      126.16      8.80 o 
  -5   1  22       72.71       73.44      3.06 o 
  -4   1  22      153.67      141.56      3.43 o 
  -3   1  22       23.87       24.28      1.69 o 
  -2   1  22      227.45      229.74      5.26 o 
  -1   1  22      717.78      699.98     14.90 o 
   0   1  22        8.48        4.17      1.50 o 
   1   1  22      224.61      207.94      6.14 o 
   2   1  22       51.18       53.37      4.65 o 
   3   1  22      110.15      119.21      5.23 o 
   4   1  22       14.68       16.01      2.24 o 
   5   1  22        0.85        0.68      2.42 o 
  -5   2  22        0.61       -0.96      1.46 o 
  -4   2  22        0.90        0.15      1.45 o 
  -3   2  22      193.88      191.39      4.38 o 
  -2   2  22      514.43      503.17      8.27 o 
  -1   2  22      123.04      138.37      7.49 o 
   0   2  22       79.41       92.76      3.02 o 
   1   2  22      223.22      214.83      6.29 o 
   2   2  22      247.62      229.66      6.96 o 
   3   2  22      162.92      160.75      5.99 o 
   4   2  22        3.23        5.05      1.82 o 
   5   2  22        0.16        3.60      2.56 o 
  -5   3  22       61.32       69.64      3.15 o 
  -4   3  22      154.10      152.45      5.24 o 
  -3   3  22      299.64      302.61      6.10 o 
  -2   3  22       53.45       56.95      2.47 o 
  -1   3  22        7.14        9.24      1.27 o 
   0   3  22       96.90      106.24      6.49 o 
   1   3  22      152.37      144.04      5.66 o 
   2   3  22      500.46      475.67     11.28 o 
   3   3  22       52.62       54.65      3.15 o 
   4   3  22       36.87       35.25      2.78 o 
   5   3  22       22.53       24.12      3.47 o 
  -4   4  22       28.50       30.66      2.21 o 
  -3   4  22       31.22       33.79      2.58 o 
  -2   4  22        0.48       -0.51      1.20 o 
  -1   4  22      428.04      387.38      9.51 o 
   0   4  22      320.35      271.50      7.35 o 
   1   4  22        0.38       -0.42      1.26 o 
   2   4  22      159.96      145.92      3.24 o 
   3   4  22        2.02       -0.98      1.43 o 
   4   4  22       15.68       17.63      2.35 o 
  -4   5  22        1.53        1.95      2.01 o 
  -3   5  22        7.50        9.76      2.63 o 
  -2   5  22       20.78       22.00      2.53 o 
  -1   5  22        0.15        0.20      1.61 o 
   0   5  22       51.19       58.27      3.60 o 
   1   5  22       23.62       27.87      3.20 o 
   2   5  22       48.40       54.79      5.48 o 
   3   5  22       72.87       72.61      4.76 o 
   4   5  22        1.83        1.39      2.88 o 
  -3   6  22       17.97       17.37      3.82 o 
  -2   6  22       34.89       48.59      4.69 o 
  -1   6  22       30.69       32.81      4.03 o 
   0   6  22        1.87        0.82      2.52 o 
   1   6  22        6.23        6.30      3.07 o 
   2   6  22        0.52        0.81      2.31 o 
   3   6  22        0.12        2.49      2.65 o 
  -3   7  22        6.70        0.59      3.19 o 
  -2   7  22       30.43       40.72      4.58 o 
  -1   7  22       34.27       33.66      4.05 o 
   0   7  22       61.80       67.37      5.61 o 
   1   7  22        1.84        2.35      2.94 o 
   2   7  22       39.22       45.42      5.31 o 
   3   7  22        0.24       -1.16      3.44 o 
  -1   8  22       14.78       15.10      3.28 o 
   0   8  22        0.57        0.25      2.67 o 
   1   8  22        4.68        3.76      3.21 o 
  -5   1  23       20.44       17.60      2.55 o 
  -4   1  23       87.50       94.61      2.86 o 
  -3   1  23       90.94       84.31      3.09 o 
  -2   1  23      165.18      159.06      4.07 o 
  -1   1  23      254.15      279.64      7.72 o 
   0   1  23        2.25        1.56      1.85 o 
   1   1  23       36.49       27.85      2.47 o 
   2   1  23        7.27        5.76      1.96 o 
   3   1  23      107.57      115.52      5.26 o 
   4   1  23      165.55      161.41      5.04 o 
   5   1  23       25.29       21.63      3.44 o 
  -5   2  23        3.71        4.54      1.69 o 
  -4   2  23        0.20        1.88      1.48 o 
  -3   2  23      151.68      137.44      3.61 o 
  -2   2  23        9.57       12.15      1.75 o 
  -1   2  23       32.43       38.15      2.78 o 
   0   2  23      436.14      444.66     13.11 o 
   1   2  23       19.40       18.44      2.33 o 
   2   2  23      263.92      248.61      7.32 o 
   3   2  23       29.36       27.67      3.06 o 
   4   2  23       56.65       42.42      2.97 o 
   5   2  23        3.57       12.04      4.53 o 
  -5   3  23        5.39        2.83      1.69 o 
  -4   3  23       36.01       34.50      2.29 o 
  -3   3  23        0.01        0.64      1.38 o 
  -2   3  23      832.87      803.04     13.69 o 
  -1   3  23      105.33      113.64      3.48 o 
   0   3  23        0.04        5.03      1.97 o 
   1   3  23      175.86      183.04      4.41 o 
   2   3  23      133.84      129.72      5.13 o 
   3   3  23      196.35      180.20      5.34 o 
   4   3  23        7.56       10.70      2.11 o 
   5   3  23        0.44        2.37      2.50 o 
  -4   4  23       21.27       27.06      2.15 o 
  -3   4  23        2.82        3.33      1.55 o 
  -2   4  23        0.01       -1.22      1.22 o 
  -1   4  23      595.16      531.81     12.17 o 
   0   4  23        4.90       11.14      2.18 o 
   1   4  23       12.46       12.38      1.73 o 
   2   4  23       18.88       28.41      1.86 o 
   3   4  23       21.07       23.02      2.22 o 
   4   4  23       11.86       20.53      3.50 o 
  -4   5  23        0.11       -1.73      1.73 o 
  -3   5  23      176.14      188.83      7.22 o 
  -2   5  23        0.02       -0.73      2.35 o 
  -1   5  23      116.66      113.32      6.58 o 
   0   5  23       21.82       28.76      3.82 o 
   1   5  23      318.08      333.10      8.95 o 
   2   5  23      419.11      416.05     15.36 o 
   3   5  23        3.17        3.15      2.47 o 
   4   5  23       16.48       25.85      3.84 o 
  -3   6  23        8.47        6.85      3.23 o 
  -2   6  23        0.11        1.07      2.60 o 
  -1   6  23        1.36        7.08      2.96 o 
   0   6  23        0.25        0.65      2.71 o 
   1   6  23      109.04      104.64      6.87 o 
   2   6  23        2.35        4.79      3.28 o 
   3   6  23       35.12       35.17      5.34 o 
  -2   7  23        7.25        6.26      3.23 o 
  -1   7  23       24.24       26.11      3.84 o 
   0   7  23        2.80        5.78      3.13 o 
   1   7  23       10.36        5.84      3.26 o 
   2   7  23        3.39        4.37      3.57 o 
  -1   8  23       15.05       18.05      3.61 o 
   0   8  23        0.32        0.10      2.90 o 
   1   8  23       61.47       58.09      5.78 o 
  -5   0  24       13.49       19.30      4.52 o 
  -4   0  24      124.67      125.35      4.62 o 
  -3   0  24      114.88      121.29      5.29 o 
  -2   0  24     2213.19     2111.36     39.54 o 
  -1   0  24      967.95      981.06     28.34 o 
   0   0  24      192.10      177.50      8.19 o 
   1   0  24      860.85      822.19     24.37 o 
   2   0  24       58.87       67.25      5.61 o 
   3   0  24      788.21      750.89     23.61 o 
   4   0  24       24.15       20.88      4.29 o 
   5   0  24        4.81       10.13      4.05 o 
  -5   1  24       20.57       23.39      2.18 o 
  -4   1  24       79.61       84.18      2.82 o 
  -3   1  24       69.93       78.31      3.08 o 
  -2   1  24      814.01      793.65     12.05 o 
  -1   1  24       83.46       93.70      4.31 o 
   0   1  24       25.21       22.04      2.38 o 
   1   1  24        3.10        6.48      1.85 o 
   2   1  24       20.70       17.72      2.39 o 
   3   1  24       25.54       29.29      7.22 o 
   4   1  24       12.32       15.15      2.90 o 
   5   1  24       34.69       39.13      4.04 o 
  -5   2  24       47.06       54.28      2.88 o 
  -4   2  24      180.25      177.65      4.88 o 
  -3   2  24      100.83       99.15      2.96 o 
  -2   2  24      458.00      450.21      7.81 o 
  -1   2  24        1.28       -0.70      1.73 o 
   0   2  24       52.69       68.11      3.64 o 
   1   2  24      112.09      112.26      4.58 o 
   2   2  24      110.88      106.98      4.78 o 
   3   2  24       35.99       40.28      5.37 o 
   4   2  24        4.40        9.94      2.20 o 
   5   2  24       94.07       88.33      5.33 o 
  -4   3  24        0.41        1.64      1.55 o 
  -3   3  24       56.58       60.10      2.86 o 
  -2   3  24       14.36       17.75      1.99 o 
  -1   3  24      281.06      261.77      7.53 o 
   0   3  24      127.27      137.53      3.68 o 
   1   3  24      152.38      148.25      5.37 o 
   2   3  24       39.71       37.92      3.36 o 
   3   3  24       13.04       20.73      2.83 o 
   4   3  24       71.84       79.44      4.55 o 
  -4   4  24       91.31       92.17      3.26 o 
  -3   4  24      123.83      132.70      3.95 o 
  -2   4  24        0.07        1.52      1.52 o 
  -1   4  24      237.14      226.61      6.87 o 
   0   4  24      551.31      510.64     11.85 o 
   1   4  24      185.53      165.34      4.66 o 
   2   4  24       80.61       85.08      6.60 o 
   3   4  24        0.12       -0.23      2.42 o 
   4   4  24      111.27      113.82      6.18 o 
  -4   5  24        0.73       -0.82      2.29 o 
  -3   5  24        0.34        2.08      3.07 o 
  -2   5  24       52.73       42.82      4.73 o 
  -1   5  24        1.51        1.97      2.52 o 
   0   5  24        0.12        4.48      2.65 o 
   1   5  24       21.25       30.28      2.91 o 
   2   5  24       19.60       28.55      4.58 o 
   3   5  24       44.45       43.88      4.20 o 
   4   5  24       22.80       26.30      3.95 o 
  -3   6  24        9.17       11.11      3.78 o 
  -2   6  24       33.81       29.39      4.10 o 
  -1   6  24       26.79       26.89      3.82 o 
   0   6  24      173.42      185.74      8.95 o 
   1   6  24        0.81        0.25      3.05 o 
   2   6  24       19.37       27.14      4.64 o 
   3   6  24       11.35        5.99      4.06 o 
  -2   7  24       17.78       18.55      3.97 o 
  -1   7  24       17.46       20.13      3.78 o 
   0   7  24        7.42       10.92      3.55 o 
   1   7  24        0.02        1.24      3.21 o 
   2   7  24        3.17        8.89      3.87 o 
   0   8  24       47.63       54.87      5.42 o 
  -5   1  25       16.91       29.14      2.34 o 
  -4   1  25       51.60       51.72      2.39 o 
  -3   1  25      179.81      183.45      4.66 o 
  -2   1  25        0.11        2.92      1.73 o 
  -1   1  25      138.93      130.45      6.14 o 
   0   1  25        0.20        0.23      2.26 o 
   1   1  25      106.42       94.66      4.72 o 
   2   1  25      198.37      183.80      8.72 o 
   3   1  25       65.49       66.62      4.34 o 
   4   1  25        1.99        1.16      2.24 o 
   5   1  25        5.84        1.47      3.78 o 
  -5   2  25       25.51       27.52      2.35 o 
  -4   2  25       71.70       72.95      3.02 o 
  -3   2  25       11.12       12.19      1.57 o 
  -2   2  25        0.08        4.85      2.64 o 
  -1   2  25       44.54       39.46      3.91 o 
   0   2  25      639.36      592.29     14.60 o 
   1   2  25      237.11      207.82      6.58 o 
   2   2  25       55.04       48.44      3.49 o 
   3   2  25       36.34       39.63      3.46 o 
   4   2  25       35.32       36.35      3.26 o 
  -4   3  25      111.17      123.69      3.96 o 
  -3   3  25        8.17        5.05      1.63 o 
  -2   3  25       25.89       28.51      2.29 o 
  -1   3  25      266.31      245.66      8.91 o 
   0   3  25        4.75        4.96      2.00 o 
   1   3  25      104.11      100.99      4.56 o 
   2   3  25        8.96        8.91      2.28 o 
   3   3  25       35.10       36.73      5.39 o 
   4   3  25        7.79        6.00      2.17 o 
  -4   4  25       13.62        8.82      1.96 o 
  -3   4  25       41.04       41.40      3.17 o 
  -2   4  25        0.12       -0.80      1.90 o 
  -1   4  25        0.41        2.31      1.83 o 
   0   4  25       28.02       30.65      2.96 o 
   1   4  25        5.30        9.41      2.16 o 
   2   4  25       23.85       24.33      4.37 o 
   3   4  25        9.69        5.18      2.57 o 
   4   4  25       21.55       23.08      3.66 o 
  -3   5  25       13.41       15.84      3.84 o 
  -2   5  25       54.94       58.59      5.38 o 
  -1   5  25       52.45       47.35      4.71 o 
   0   5  25       98.25       90.76      6.26 o 
   1   5  25       11.04        9.71      3.30 o 
   2   5  25       60.25       65.11      6.30 o 
   3   5  25       23.28       29.32      3.85 o 
  -3   6  25       49.58       49.90      5.40 o 
  -2   6  25        0.05        5.21      3.13 o 
  -1   6  25       83.59       83.03      5.90 o 
   0   6  25        8.46       13.53      3.70 o 
   1   6  25        0.88        1.98      3.17 o 
   2   6  25       73.46       69.50      6.43 o 
   3   6  25       16.30       10.69      4.43 o 
  -2   7  25        7.45        3.95      3.49 o 
  -1   7  25        1.48        5.52      3.00 o 
   0   7  25       60.16       61.98      5.82 o 
   1   7  25        0.29        0.13      3.00 o 
   2   7  25        0.24        0.13      3.42 o 
  -5   0  26        0.00        0.13      2.35 o 
  -4   0  26       15.55       15.92      2.52 o 
  -3   0  26       20.77       13.33      2.57 o 
  -2   0  26       54.81       49.64      3.68 o 
  -1   0  26     2072.50     1953.38     52.25 o 
   0   0  26       33.74       26.47      3.82 o 
   1   0  26       48.71       62.69      5.46 o 
   2   0  26      182.38      183.26      8.99 o 
   3   0  26      353.05      305.97     12.84 o 
   4   0  26       37.89       36.14      5.40 o 
   5   0  26        0.26       -3.19      3.19 o 
  -4   1  26      138.90      144.22      3.64 o 
  -3   1  26       11.30       12.03      1.83 o 
  -2   1  26      653.89      641.98     10.37 o 
  -1   1  26      265.64      259.03      7.75 o 
   0   1  26        1.99        0.29      1.64 o 
   1   1  26       20.36       23.09      3.07 o 
   2   1  26        9.30       12.29      3.21 o 
   3   1  26      179.43      190.29      7.00 o 
   4   1  26       33.10       31.61      3.51 o 
  -4   2  26       14.68       14.01      1.93 o 
  -3   2  26        4.88        5.88      1.41 o 
  -2   2  26      140.51      135.54      4.42 o 
  -1   2  26        3.09        5.93      2.07 o 
   0   2  26       17.69       33.08      2.88 o 
   1   2  26      120.59      138.56      5.33 o 
   2   2  26        7.46        7.92      2.27 o 
   3   2  26        0.43        2.50      2.14 o 
   4   2  26        0.20        5.53      3.91 o 
  -4   3  26        6.68        6.84      1.76 o 
  -3   3  26      150.74      160.37      4.48 o 
  -2   3  26        6.24        8.70      1.79 o 
  -1   3  26      176.68      175.62      7.07 o 
   0   3  26      297.28      290.17      8.28 o 
   1   3  26       99.66       93.79      4.49 o 
   2   3  26      224.08      223.92      7.18 o 
   3   3  26        0.01        0.86      3.15 o 
   4   3  26        9.85       15.65      2.44 o 
  -4   4  26        8.53       11.67      2.14 o 
  -3   4  26       20.01       20.58      2.64 o 
  -2   4  26       14.70       19.61      2.85 o 
  -1   4  26       77.09       86.64      4.21 o 
   0   4  26       19.13       16.52      2.50 o 
   1   4  26        2.59        0.95      1.88 o 
   2   4  26       88.16       81.07      6.45 o 
   3   4  26        0.09       -0.01      2.60 o 
   4   4  26        0.23        1.97      3.07 o 
  -3   5  26        5.06        3.55      3.26 o 
  -2   5  26        4.46        1.56      2.94 o 
  -1   5  26        0.46       -1.16      2.50 o 
   0   5  26      101.98       99.24      6.76 o 
   1   5  26       78.27       74.43      6.24 o 
   2   5  26       56.54       56.70      5.97 o 
   3   5  26        3.14       -0.22      2.65 o 
  -3   6  26        1.10        1.03      3.23 o 
  -2   6  26        9.46        7.61      3.36 o 
  -1   6  26        7.10        4.26      3.07 o 
   0   6  26       39.08       38.99      4.98 o 
   1   6  26        5.10        3.17      3.30 o 
   2   6  26       35.67       42.42      5.52 o 
   3   6  26        3.97       -1.26      3.55 o 
  -1   7  26       40.47       41.72      4.69 o 
   0   7  26        2.73       -2.39      2.90 o 
   1   7  26        3.22        5.59      3.74 o 
  -4   1  27        0.00        1.08      1.58 o 
  -3   1  27       18.34       17.33      2.23 o 
  -2   1  27       20.45       15.88      2.12 o 
  -1   1  27        6.90        4.06      2.25 o 
   0   1  27       30.41       21.15      2.60 o 
   1   1  27        1.09        1.34      1.86 o 
   2   1  27        3.94        3.41      2.20 o 
   3   1  27        7.47        6.77      2.41 o 
   4   1  27       17.65       10.11      4.63 o 
  -4   2  27       65.21       68.31      3.00 o 
  -3   2  27       59.99       71.34      3.96 o 
  -2   2  27       40.12       46.55      3.60 o 
  -1   2  27      521.98      493.16     17.50 o 
   0   2  27      126.44      119.98      4.98 o 
   1   2  27      387.68      372.56      9.93 o 
   2   2  27       29.52       25.17      2.98 o 
   3   2  27      100.49       95.69      5.17 o 
   4   2  27      168.66      177.73     10.63 o 
  -4   3  27       14.13       18.23      2.06 o 
  -3   3  27      158.86      164.53      5.14 o 
  -2   3  27      170.23      158.18      6.12 o 
  -1   3  27       30.22       24.74      2.90 o 
   0   3  27      226.27      220.13      7.06 o 
   1   3  27        0.02        0.24      1.78 o 
   2   3  27        0.32        2.06      2.01 o 
   3   3  27       51.27       49.41      5.97 o 
   4   3  27        2.26        8.08      3.08 o 
  -4   4  27        3.66        4.60      2.76 o 
  -3   4  27        1.33       -2.19      2.19 o 
  -2   4  27       42.40       50.99      3.71 o 
  -1   4  27       24.46       19.25      2.65 o 
   0   4  27       14.82       21.34      2.72 o 
   1   4  27       14.00       11.24      2.39 o 
   2   4  27       83.49       92.59      7.19 o 
   3   4  27        6.67        8.94      2.92 o 
   4   4  27       14.07       19.63      4.43 o 
  -3   5  27        7.80        7.08      3.53 o 
  -2   5  27        1.93       -0.61      2.86 o 
  -1   5  27       48.02       41.13      4.75 o 
   0   5  27       10.07       10.27      3.32 o 
   1   5  27        0.44        1.89      3.28 o 
   2   5  27       94.17       92.37      7.46 o 
   3   5  27        3.67        4.02      3.04 o 
  -2   6  27       79.23       82.12      6.60 o 
  -1   6  27        1.10       -0.73      2.71 o 
   0   6  27      320.76      298.55     12.52 o 
   1   6  27       40.56       38.82      5.25 o 
   2   6  27      122.24      132.29      8.76 o 
  -1   7  27        5.34        0.95      3.00 o 
   0   7  27        0.23       -0.55      3.00 o 
   1   7  27        1.14        0.67      3.36 o 
  -4   0  28      121.61      120.83      4.88 o 
  -3   0  28       14.01        8.52      2.52 o 
  -2   0  28       30.59       22.40      4.01 o 
  -1   0  28      139.23      146.24      8.49 o 
   0   0  28        0.08        1.20      2.67 o 
   1   0  28      225.09      209.41      9.77 o 
   2   0  28       17.44        9.43      3.61 o 
   3   0  28       30.79       36.89      4.98 o 
   4   0  28        1.14       -3.07      3.07 o 
  -4   1  28       33.28       40.23      2.53 o 
  -3   1  28      109.31      109.92      3.88 o 
  -2   1  28       65.57       56.84      3.89 o 
  -1   1  28      218.60      198.04      6.81 o 
   0   1  28        7.60        9.66      2.29 o 
   1   1  28       95.40       95.62      4.63 o 
   2   1  28        9.48        7.79      2.41 o 
   3   1  28        0.25        2.75      2.26 o 
   4   1  28        0.58       -1.93      3.82 o 
  -4   2  28       55.18       64.68      3.01 o 
  -3   2  28        9.90       10.56      1.90 o 
  -2   2  28       14.62       17.17      2.84 o 
  -1   2  28       25.94       40.03      3.37 o 
   0   2  28        0.35        1.21      2.00 o 
   1   2  28        4.46       10.08      2.35 o 
   2   2  28       78.81       84.86      5.50 o 
   3   2  28        4.84        8.17      2.52 o 
   4   2  28       18.28       23.70      5.06 o 
  -4   3  28      110.99      119.45      3.89 o 
  -3   3  28       33.44       29.29      2.40 o 
  -2   3  28      152.29      158.28     12.03 o 
  -1   3  28        9.09       11.02      2.54 o 
   0   3  28      101.16      118.88      9.84 o 
   1   3  28      124.38      113.47      5.10 o 
   2   3  28       64.34       59.73      5.99 o 
   3   3  28        0.11        1.20      3.36 o 
   4   3  28       23.68       23.05      5.46 o 
  -3   4  28       11.00       12.12      3.22 o 
  -2   4  28        1.14        0.63      2.47 o 
  -1   4  28        0.69       -0.11      1.84 o 
   0   4  28       82.35       80.01      4.32 o 
   1   4  28        3.76        5.53      3.23 o 
   2   4  28       44.80       42.69      5.48 o 
   3   4  28       16.19       10.25      4.43 o 
  -3   5  28        7.76        7.25      3.68 o 
  -2   5  28        2.16        0.57      3.13 o 
  -1   5  28        1.52        2.84      2.86 o 
   0   5  28        2.46        7.37      3.61 o 
   1   5  28       11.94       22.46      4.43 o 
   2   5  28       23.81       22.02      4.77 o 
   3   5  28       15.90        4.52      4.05 o 
  -2   6  28        0.69        4.87      3.76 o 
  -1   6  28        9.15        3.61      3.21 o 
   0   6  28        3.20        9.06      3.70 o 
   1   6  28        0.23       -0.11      3.26 o 
   2   6  28        7.59       14.50      4.26 o 
   0   7  28       19.98       18.99      4.14 o 
  -4   1  29      111.22      124.05      3.89 o 
  -3   1  29       10.08        7.50      1.87 o 
  -2   1  29       96.81       96.64      4.97 o 
  -1   1  29       39.71       54.04      3.90 o 
   0   1  29       26.95       27.32      3.04 o 
   1   1  29      246.24      235.78      7.54 o 
   2   1  29       71.21       74.29      4.54 o 
   3   1  29       43.54       42.95      3.87 o 
   4   1  29       12.70       12.02      3.19 o 
  -4   2  29        3.06        1.54      1.63 o 
  -3   2  29       51.50       52.84      4.57 o 
  -2   2  29       20.55       18.01      2.78 o 
  -1   2  29       82.78       94.11      4.86 o 
   0   2  29        0.84        1.48      2.16 o 
   1   2  29        9.85        8.12      3.65 o 
   2   2  29       23.69       30.78      3.35 o 
   3   2  29        0.36       -1.22      2.21 o 
   4   2  29       63.10       70.65      7.31 o 
  -3   3  29        0.00        0.98      2.24 o 
  -2   3  29        3.22        3.69      3.02 o 
  -1   3  29      303.66      277.75      8.41 o 
   0   3  29       10.10        5.12      2.14 o 
   1   3  29       24.05       28.41      3.09 o 
   2   3  29       42.01       34.90      3.52 o 
   3   3  29       84.92       81.24      7.16 o 
  -3   4  29       56.68       50.99      5.86 o 
  -2   4  29       12.82       15.56      2.91 o 
  -1   4  29      110.93       89.01      4.82 o 
   0   4  29       25.80       37.21      4.69 o 
   1   4  29        3.81        7.92      3.51 o 
   2   4  29       21.60       21.55      4.50 o 
   3   4  29       10.40       16.47      4.54 o 
  -2   5  29       34.94       39.81      5.13 o 
  -1   5  29       63.84       72.71      6.18 o 
   0   5  29      240.22      235.57     11.03 o 
   1   5  29        5.10        3.70      3.51 o 
   2   5  29      132.31      115.76      8.42 o 
  -1   6  29        0.53       -0.67      3.03 o 
   0   6  29       19.87       23.30      4.39 o 
   1   6  29        7.27       10.11      4.12 o 
  -4   0  30        0.32        0.35      1.95 o 
  -3   0  30       79.67       80.49      5.69 o 
  -2   0  30      127.73      125.61      8.05 o 
  -1   0  30      704.53      692.25     22.75 o 
   0   0  30      450.04      392.29     14.94 o 
   1   0  30      250.77      240.76     10.95 o 
   2   0  30        2.63        2.98      3.40 o 
   3   0  30        5.66        2.96      3.32 o 
   4   0  30       36.90       44.85      6.13 o 
  -4   1  30        4.63        7.08      1.80 o 
  -3   1  30       39.24       43.34      2.84 o 
  -2   1  30       27.87       30.53      6.98 o 
  -1   1  30       11.35       12.71      2.61 o 
   0   1  30      220.41      209.57      8.03 o 
   1   1  30       79.60       90.97      6.48 o 
   2   1  30       98.94      102.10      5.35 o 
   3   1  30       30.51       32.22      3.52 o 
   4   1  30        0.41       -0.47      2.58 o 
  -4   2  30        3.11        2.34      1.71 o 
  -3   2  30        3.76        3.97      1.77 o 
  -2   2  30       81.18       92.67      5.01 o 
  -1   2  30       17.76       20.52      2.87 o 
   0   2  30       28.14       24.77      3.03 o 
   1   2  30        4.48        3.23      2.28 o 
   2   2  30       55.54       63.80      4.87 o 
   3   2  30       24.71       28.45      3.42 o 
   4   2  30       10.08        8.28      4.35 o 
  -3   3  30       26.76       24.45      3.43 o 
  -2   3  30        8.93       10.48      2.70 o 
  -1   3  30       26.15       29.12      3.21 o 
   0   3  30       13.84       18.57      4.45 o 
   1   3  30       23.86       29.95      3.84 o 
   2   3  30        2.21        1.20      2.24 o 
   3   3  30       26.59       21.74      5.11 o 
  -3   4  30       99.25      111.87      8.11 o 
  -2   4  30       80.26       89.18      4.95 o 
  -1   4  30        9.70       12.61      2.50 o 
   0   4  30       89.42       92.71      7.14 o 
   1   4  30       40.80       42.65      5.36 o 
   2   4  30       35.21       36.41      5.31 o 
   3   4  30        5.33        5.80      4.08 o 
  -2   5  30       38.41       41.89      5.57 o 
  -1   5  30       12.28       11.55      3.63 o 
   0   5  30        0.00        8.23      3.76 o 
   1   5  30        0.59        2.63      3.42 o 
   2   5  30        0.33        0.97      3.87 o 
  -1   6  30       60.02       69.10      6.35 o 
   0   6  30       22.25       23.89      4.64 o 
   1   6  30        0.20       -3.03      3.03 o 
  -3   1  31      129.70      137.34      4.54 o 
  -2   1  31        0.17        2.75      2.28 o 
  -1   1  31       18.98       22.71      3.11 o 
   0   1  31       79.40       76.35      4.60 o 
   1   1  31        4.51        2.98      2.27 o 
   2   1  31      133.02      121.31     14.78 o 
   3   1  31       17.70       18.77      3.35 o 
  -3   2  31        0.92       -0.73      1.90 o 
  -2   2  31        0.64        0.52      2.21 o 
  -1   2  31       10.98       10.75      2.60 o 
   0   2  31        4.92        0.83      2.11 o 
   1   2  31      136.94      127.34      5.70 o 
   2   2  31        4.48        1.41      2.19 o 
   3   2  31        1.10        4.52      2.59 o 
  -3   3  31       39.07       34.16      3.91 o 
  -2   3  31       11.39        9.57      3.44 o 
  -1   3  31       60.55       62.42      4.36 o 
   0   3  31       22.02       20.12      3.36 o 
   1   3  31       73.58       66.38      4.40 o 
   2   3  31        7.90       12.75      4.31 o 
   3   3  31        0.66        0.52      3.87 o 
  -2   4  31        0.57        3.17      3.59 o 
  -1   4  31        0.05       -1.01      3.15 o 
   0   4  31       20.84       13.26      4.08 o 
   1   4  31        5.14        4.79      3.85 o 
   2   4  31       71.37       79.56      7.12 o 
  -2   5  31       63.00       61.98      6.56 o 
  -1   5  31        0.51       -1.58      3.02 o 
   0   5  31       30.69       30.25      4.94 o 
   1   5  31        4.91        5.84      4.01 o 
   2   5  31       12.15       16.64      4.81 o 
   0   6  31       12.93       18.42      4.50 o 
  -3   0  32       81.89       88.59      5.34 o 
  -2   0  32       37.23       39.26      5.17 o 
  -1   0  32      395.58      422.44     16.41 o 
   0   0  32      366.98      330.55     13.74 o 
   1   0  32       11.64        4.31      3.40 o 
   2   0  32      113.82      113.78      8.24 o 
   3   0  32        5.97        3.97      3.53 o 
  -3   1  32       90.59       94.42      4.47 o 
  -2   1  32        0.02        0.70      2.16 o 
  -1   1  32      354.18      331.13     10.91 o 
   0   1  32       48.19       56.83      4.15 o 
   1   1  32        0.17       -0.51      2.06 o 
   2   1  32        5.61        9.79      2.70 o 
   3   1  32       16.30       18.37      4.68 o 
  -3   2  32        1.34        1.13      1.97 o 
  -2   2  32       20.06       22.49      3.31 o 
  -1   2  32        0.01       -1.81      1.97 o 
   0   2  32        8.34        4.69      2.38 o 
   1   2  32       96.75       82.72      5.15 o 
   2   2  32        8.97       11.85      2.77 o 
   3   2  32       14.95       13.32      4.52 o 
  -3   3  32        0.22        3.68      2.77 o 
  -2   3  32       10.83        9.13      2.79 o 
  -1   3  32       42.97       37.46      3.62 o 
   0   3  32      132.38      136.40      6.79 o 
   1   3  32        7.17        5.42      2.54 o 
   2   3  32       42.63       48.84      6.24 o 
   3   3  32        0.21        1.98      4.20 o 
  -2   4  32       39.51       49.68      6.20 o 
  -1   4  32        7.24       -2.82      2.92 o 
   0   4  32       51.17       52.33      5.67 o 
   1   4  32       28.84       40.93      5.71 o 
   2   4  32       17.16       16.70      4.66 o 
  -1   5  32        0.70        0.71      3.45 o 
   0   5  32        0.89        0.69      3.38 o 
   1   5  32        7.19       11.85      4.12 o 
  -3   1  33       25.57       33.21      3.99 o 
  -2   1  33        1.55       -0.28      2.21 o 
  -1   1  33       19.83       24.35      3.25 o 
   0   1  33        7.54        9.42      2.62 o 
   1   1  33        3.89        4.12      2.37 o 
   2   1  33        1.08        4.59      2.78 o 
   3   1  33        3.33        2.18      2.70 o 
  -3   2  33        6.72        6.42      2.87 o 
  -2   2  33       12.77       15.23      3.07 o 
  -1   2  33       39.00       41.03      3.87 o 
   0   2  33       21.87       26.41      3.78 o 
   1   2  33       18.28       22.98      3.31 o 
   2   2  33        1.10        1.02      2.38 o 
   3   2  33        0.34        4.79      4.08 o 
  -2   3  33       23.11       23.75      3.51 o 
  -1   3  33        6.76        3.96      2.44 o 
   0   3  33       36.72       45.71      3.95 o 
   1   3  33       13.10       13.94      4.66 o 
   2   3  33        4.75        5.17      4.16 o 
  -2   4  33        0.92        1.81      3.84 o 
  -1   4  33        3.03        2.67      3.65 o 
   0   4  33        4.27        6.53      3.70 o 
   1   4  33        1.35        1.03      3.53 o 
   2   4  33       10.27        4.14      4.14 o 
   0   5  33        0.35        2.50      3.28 o 
  -3   0  34        0.02        1.97      3.61 o 
  -2   0  34       38.70       45.23      5.78 o 
  -1   0  34        0.83        0.76      3.42 o 
   0   0  34       90.34       92.00      7.33 o 
   1   0  34       98.54       83.49      7.06 o 
   2   0  34       24.27       25.63      5.25 o 
   3   0  34       26.84       19.60      5.04 o 
  -3   1  34      126.34      135.30     11.04 o 
  -2   1  34        0.60        5.79      2.80 o 
  -1   1  34       79.33       84.15      5.15 o 
   0   1  34       43.58       43.66      4.11 o 
   1   1  34       14.92       15.02      3.45 o 
   2   1  34       77.38       85.12      5.26 o 
   3   1  34        0.89       -2.17      3.07 o 
  -2   2  34        1.50        0.46      2.35 o 
  -1   2  34       52.49       54.02      4.29 o 
   0   2  34        4.96        4.14      2.55 o 
   1   2  34        0.03        2.09      2.39 o 
   2   2  34       49.89       66.36      4.85 o 
  -2   3  34      136.03      146.75      6.80 o 
  -1   3  34       37.43       39.21      3.96 o 
   0   3  34       40.22       42.08      3.91 o 
   1   3  34       13.85       11.91      4.45 o 
   2   3  34       56.59       55.53      6.62 o 
  -1   4  34       22.32       31.77      5.23 o 
   0   4  34        0.07        0.25      3.19 o 
   1   4  34        3.77        9.85      4.50 o 
  -2   1  35       32.25       35.91      3.93 o 
  -1   1  35        7.59        9.35      2.89 o 
   0   1  35       18.88       18.06      3.16 o 
   1   1  35        2.55       -1.06      2.57 o 
   2   1  35        0.72        1.65      2.66 o 
  -2   2  35       28.61       28.06      3.68 o 
  -1   2  35        2.73        7.11      3.95 o 
   0   2  35       66.40       61.43      4.61 o 
   1   2  35        0.19        2.11      2.46 o 
   2   2  35        8.25       11.34      3.05 o 
  -1   3  35        6.20        6.61      2.90 o 
   0   3  35        1.17       -0.37      2.31 o 
   1   3  35       19.09       23.45      4.94 o 
   0   4  35        5.69        3.61      3.65 o 
  -2   0  36        5.90        6.32      4.03 o 
  -1   0  36      196.38      218.45     11.79 o 
   0   0  36      123.19      121.75      8.70 o 
   1   0  36       20.88       27.69      5.17 o 
   2   0  36        0.09        0.86      3.72 o 
  -2   1  36        0.41       -1.15      2.49 o 
  -1   1  36        0.04        0.85      2.44 o 
   0   1  36      103.00      110.26      5.79 o 
   1   1  36       60.36       59.99      4.73 o 
   2   1  36       16.68       14.23      3.32 o 
  -1   2  36        5.82        2.50      4.35 o 
   0   2  36       19.04       23.42      3.66 o 
   1   2  36       16.52       17.46      3.26 o 
  -1   3  36       11.57       12.59      5.19 o 
   0   3  36        3.90        4.12      3.85 o 
   1   3  36       29.06       37.52      6.05 o 
  -1   1  37        8.08        9.45      3.06 o 
   0   1  37        0.01        5.98      2.91 o 
   1   1  37        5.79        4.72      2.90 o 
   0   2  37       40.68       49.58      4.55 o 
   0   0  38      165.33      161.85     10.31 o 
                                                 
